# Supplementary material for: Megaphages infect Prevotella and variants are widespread in gut microbiomes
Source: Nat Microbiol. 2019 Jan 28;4(4):693–700. doi: 10.1038/s41564-018-0338-9 (PMC6784885; doi:10.1038/s41564-018-0338-9)
Supplement: Supplementary file 3 — Laksam CRISPR arrays: CRISPR arrays with spacers targeting megaphage genomes from the Laksam Upazila cohort. [file 41564_2018_338_MOESM3_ESM.txt]

Array 1 10452-102		**** Predicted by CRISPRDetect 2.2 ***
>js4906-21-2_S5_scaffold_1432 id=96537151 bin="js4906-21-2_S5_UNK"		Array_Orientation: Reverse
Position	Repeat	%id	Spacer	Repeat_Sequence	Spacer_Sequence	Insertion/Deletion
==========	======	======	======	==============================	=======================================	==================
10451	30	100.0	37	..............................	AGTTGCACAGAACTGAGATAATCAGCAAAAGGAGCGG
10384	30	100.0	36	..............................	CGACAAATTAGTAGACCATATCTCGCGACACACTTC
10318	30	100.0	36	..............................	TCATCTAAAGTAACCTCTTCACCCAACAACTCATAG
10252	30	100.0	35	..............................	AGCCACAGGGCGGCTCGCCGTCAACGGGCGACAAT
10187	30	100.0	36	..............................	TACCGTGGCCTGAAGAGAGGAGAGCAGCAATAGAAC
10121	30	100.0	37	..............................	AAAGAAGGTGATGGAACAGAATTAGAAGGTGTAGCAG
10054	30	100.0	34	..............................	TTACGAATAGAATAGTCAACATCCTTTAAAGCAG
9990	30	100.0	34	..............................	AAGAGACGAAAATCCATTTGAAACAGCACCTATT
9926	30	100.0	35	..............................	TAGTCAGAAATATTTGATATAAATTTACCATTATA
9861	30	100.0	34	..............................	AGCCTTTGGCATGGCACAGCGAGCAGCTCTCAAC
9797	30	100.0	36	..............................	TAATTACTATTACATTTGATTATTAAATTTATTTGA
9731	30	100.0	34	..............................	GCATACTCATAAGTAGAACACTGATACAAAATGT
9667	30	100.0	36	..............................	TTGAATGGCGATATATTACTAAGTATGCATATTTAG
9601	30	100.0	35	..............................	AAATGGGGTATTTATTAAACAGATTCTACTTCCTT
9536	30	100.0	36	..............................	ATGCGCTAACGCAAGAAAACCCCTTGCCTTAGCGTT
9470	30	100.0	36	..............................	GGATGAACGGTTTTAATGTGCCTTCATTGATGGTTA
9404	30	100.0	36	..............................	AACGGCTGATGCTTCTGCATTTCTTGCCAGCACTCT
9338	30	100.0	34	..............................	ATTCAAGAAGAAGAGCATGACAAAGCTCAAGATA
9274	30	100.0	36	..............................	GAATATTGACTTTTTCCTTACCCATAAACACTCTCC
9208	30	100.0	34	..............................	TAGTACAATTAAATTGATGGGGGTAAACGTGCAA
9144	30	100.0	34	..............................	AACGGAGCGACAACCGAATTAATCAATTGATTAG
9080	30	100.0	34	..............................	TCAATCAGATACGACTGCACAGCGTTCTCAAACT
9016	30	100.0	35	..............................	TATTATCTGTAATTTCCTGAATCTTCTTATTCATC
8951	30	100.0	36	..............................	ACGCTACGACAACGTGTACGAATGGTTTGCACGTGA
8885	30	100.0	34	..............................	TTAGTTAAAAGCTGATTACCTTTAACATTATACA
8821	30	100.0	37	..............................	TGTTTGTCGGATTTTTAGCATATAATATGTATGCAAA
8754	30	100.0	36	..............................	AAATATTAACAAAATACAAAGATTATGGCAAAGAAC
8688	30	100.0	35	..............................	CGAGCATTATATTACTAATTATACGCTCGTAAAGA
8623	30	100.0	37	..............................	ATGGAGTCGAACCACCGCCTTAATGAGCCATGCCGGG
8556	30	100.0	36	..............................	TTCCATCCACGCGCCGATACCCAGCGAAGCCCTTCT
8490	30	100.0	36	..............................	TCGGGAGCTGCTGTATTCTTGTTCTTCGAGGATGCT
8424	30	100.0	34	..............................	ATTCGTCCAGAACAAGAGGCTCCTCGTCTATAAC
8360	30	100.0	37	..............................	ACTGTAACCTTAGAGCAAGGTTTTCAGATGGCTGAAG
8293	30	100.0	36	..............................	TTGCGTACGTGTAATTGGCTGACCATTTTGCACATA
8227	30	100.0	37	..............................	AACTGTCGATACATACGTACTTTAAGACGATTCAAAA
8160	30	100.0	36	..............................	GTATATTCTACCCAGCTGCCGTATGTGTCGTTAAGC
8094	30	100.0	37	..............................	CGCGTCTATCTGCTTGTTAATGGCTGCGGCCTCGTCT
8027	30	100.0	34	..............................	TGAAGGTGTTGGCGCTTAGTGTTCTTACCAAACT
7963	30	100.0	34	..............................	ATCACGACAGAGGGTTGATTTAAATTCATTGAGA
7899	30	100.0	34	..............................	TTCTCTAACTTATAAAGAGCAGAACGACCCTGTT
7835	30	100.0	36	..............................	TAATAAAAAGATTTGAATTAAACAAAAGCGGTGTGC
7769	30	100.0	35	..............................	TCGGAGAAAAATATCGCATGATGTCGGCGAGTCTC
7704	30	100.0	16	..............................	TTGGTGTCAGAGCGTC	Deletion [7659]
7658	30	96.7	36	C.............................	ATTGGCAATAACATGGCAAGTAATAGGCGCCGTCAA
7592	30	100.0	35	..............................	TTGGGATGGGCGACACATACCACTACGGCAGCAAT
7527	30	100.0	36	..............................	AGTTCAACGGAGCAGCACTGACCGTTGCCGATGTAG
7461	30	100.0	34	..............................	ACACTAAAAATAGGACAAGTGATAAGCGTGAGCA
7397	30	100.0	36	..............................	TGTTTGATTATCGGGACATGGGACGTGACGAGCGCA
7331	30	100.0	34	..............................	CTTCCTAAAGTTGTTATATTCATTTTTATACATT
7267	30	100.0	37	..............................	CAAGGACCTTTTGTGTCATGTTCTGTATCGAATGCTT
7200	30	100.0	35	..............................	GTATCAATATAATTATGAAGAATATAATCTCTTAA
7135	30	100.0	35	..............................	TGTCTCATGTAGGTGTTAATCAGTCTCAGACCTCT
7070	30	100.0	36	..............................	AATCGCTTAAGCGAGTAGGGGAGTCTTCTTATTTCA
7004	30	100.0	33	..............................	AATATTATGAAAGTCAACTTGGTCATCATCATA
6941	30	96.7	37	A.............................	ACTACAGCAATGCGAATCTCAAATCTCTGTTTTTTCA
6874	30	100.0	35	..............................	AATAGACAGTGAGCTGAAGACTTTACTATAAATTT
6809	30	100.0	37	..............................	TATTCTCCGTTTCTGAGTTCCACTATACGCTTCGACT
6742	30	100.0	39	..............................	TCGCATCAGTGAACATCTTACGCATAGAAGCATTATCAA
6673	30	100.0	39	..............................	TGCAAGCTAACCTCAATCTTGCAACCTGCCACAAGGCCC
6604	30	100.0	35	..............................	TCAATAATAATATTGAATTTATTCATACTAAATGA
6539	30	100.0	35	..............................	TGAGGCACAAACGTCCGTCTTTCCGTCCGTCTATT
6474	30	100.0	34	..............................	AGGTGCTACGGCACGGATTGTATTTGTCAGCATT
6410	30	100.0	36	..............................	CAGGTTATTTCTGGGCAGTATGCTGTTTGGAAACGA
6344	30	100.0	36	..............................	TTTGACCGACATGGTCTCGGGCGAAGCCCTCGCCCA
6278	30	100.0	34	..............................	TACGATGATTTAATGCATATTGTTTATGTTCTTT
6214	30	90.0	0	.........................T..TC	-	Deletion [6185]
6184	21	70.0	34	---------.....................	TACGATGATTTAATGCATATTGTTTATGTTCTTT
6129	30	100.0	34	..............................	TAAGCTAAGCATAAACAATTTCTATATATTGCCA
6065	30	100.0	34	..............................	GATGGCTCGACTTACAATTTTGGCGAGGTTAAGC
6001	30	100.0	37	..............................	AAGGGTACAGGAATTGAAACAGCAAGAAAGATGGCAA
5934	30	100.0	39	..............................	GTGTTAGAATTAATTTCAAAATTATAGGAAGTCTGTTCG
5865	30	100.0	37	..............................	TGCGTTAACTTTTCTTTAGTAGAATAAGAATCCTCAC
5798	30	100.0	34	..............................	CGTCTCGGATATTATAGGCTTTGAACGTTGCCCA
5734	30	100.0	37	..............................	AATCACCCTGCTTAACCAAATAGCGTGCATCATCCAG
5667	30	100.0	36	..............................	TGTGCCGTACAACTGAAAAGAGGCGTAAGACTTCCA
5601	30	100.0	35	..............................	TGACGAGTCGTTAATATTGTCGAGCAACATCTGAC
5536	30	100.0	34	..............................	CTAAATTAAGCTACAGGATTATCTGAAGAAGCGT
5472	30	100.0	34	..............................	TTCAGTTTAATAACCTCTTGTAATTTACGGTACT
5408	30	100.0	34	..............................	TGCTGATTATCTTAACAAGTCTGAGGATACAAAT
5344	30	100.0	35	..............................	GCGTAGAAGAAGCGTCGACCATTAACCAGCAGATA
5279	30	100.0	37	..............................	ATTTGACCGACACGGTCTCGCGCTCCGCGCTCGACCG
5212	30	100.0	36	..............................	TGTTCAGCAACAGCAAGTTGAGCAGCACGAATAACA
5146	30	100.0	34	..............................	TTTGACCGACATGGTCTCGGGCAAAGCCCTCGCC
5082	30	100.0	34	..............................	AGAACATTGTAAACGGTGATATGAGTAGACGTGG
5018	30	100.0	35	..............................	TCATCTTTAACGTACTGACCATTACGACCAAGCTT
4953	30	100.0	34	..............................	TTGTATAGAGCAATCTCACTTTCTTTCTAACATC
4889	30	100.0	34	..............................	TCGTACCGAGGAGTCATGGTCTCGCGCTACGCGC
4825	30	100.0	37	..............................	TTGTTCTTCAAACTTCAATTGCTCACCTGCTATTGTC
4758	30	100.0	35	..............................	AAGCGAGCCATCAACCGCGACGTGACGTATTTTTA
4693	30	100.0	36	..............................	TGTTCAGTACGATGGTCGAGCGCGGAGCGCGAGACC
4627	30	100.0	37	..............................	AGGCTCCAGCCACACCACCGAGGACCCAGCCGGGGCA
4560	30	100.0	35	..............................	TGACCATGTTAAGGATTTTTTGAACTGTCTTAAAA
4495	30	100.0	34	..............................	ATGGCACCGACAGAACCGGCACCGGAAGCAATAC
4431	30	100.0	34	..............................	TTTGTACGCTTATCAGCCCAACATACTTTTGAGT
4367	30	100.0	35	..............................	TGACAAGGAGCATGAAACTTAAAGGACAAAGAACC
4302	30	100.0	35	..............................	ATTCTATGTATCTATGGTCATAAATGGCGTCATAC
4237	30	100.0	37	..............................	TTAAGATCTAACTCGTAGATTACCTTGTTTTCGCCCC
4170	30	100.0	34	..............................	TCAACATAGGACATAATACGATTTGTACTAATAA
4106	30	100.0	34	..............................	AATACACGTTCATTAGACAATTCCGGATGAACAG
4042	30	100.0	35	..............................	GAACTATTGAAAGGAACAGAGACGGAGGAGGTACG
3977	30	100.0	35	..............................	AAGATACCGGGTACTACTGCCAGCATAGGCCCTGC
3912	30	100.0	38	..............................	CTAACGCGGCATCGTCTGCGGCTATTATTACCGCTAAC
3844	30	100.0	34	..............................	TGTCGTCTGTTACTTCCTTTTGTCGGGTCAAATA
3780	30	100.0	34	..............................	TAAACAGTTTGCCGTCTTGGTTGTCCTCTCGATA
3716	30	100.0	34	..............................	CGTAGATACCAGCGGCGTACTGGGTTGGAAGAAG
3652	30	100.0	34	..............................	AGATAATCGGCAAAAGGAGCTGAAGAGGATGGAG
3588	30	100.0	34	..............................	CAATGTCTTATAAGTCAATTTACATCGCCAGGCT
3524	30	100.0	36	..............................	CCGCTTCCGCGTCGGTGGCTTGCCACTGCTTCGCCT
3458	30	100.0	36	..............................	TACCATAACACGAAGCGGAACGACCAACAGCAGTTG
3392	30	100.0	34	..............................	ACCTAAATCGTCCAATACCTTATTAACCCTACGT
3328	30	100.0	36	..............................	CTTGGTAGGGTAATTAGTAACATACCCCAACGATAA
3262	30	100.0	36	..............................	ATTAATGAGGTTGGCGGCATCTAACTCGAACTCCGA
3196	30	100.0	35	..............................	TACGACTGCACAATGATTGTTAAGGGTGATTCAAT
3131	30	100.0	37	..............................	TCGTTGTCGTAGTCCTTGCTACTTATCTTATCGTTTA
3064	30	100.0	35	..............................	TGTTATTGCCAATTAGTACGGTATCTCTAACCACT
2999	30	100.0	34	..............................	ATAGAACCAGCACCGGAAGCAAGATTAGTAAGGG
2935	30	100.0	36	..............................	TGATAGCCGACGGGGTAACATTGCATTATTATGCGA
2869	30	100.0	34	..............................	AAAGACCAAAGGTCACGGCAAGTCTCCACAAACT
2805	30	100.0	35	..............................	TAAAGCTTCACAATTTCCTCTAACTTCTCAATTTC
2740	30	100.0	37	..............................	ATCAAACTGATACCACACGCCGAAGTTCTTGCACTGC
2673	30	100.0	34	..............................	CCCAGGCGGAAGGCGCCACCCAAGCGGAAGGCGC
2609	30	100.0	37	..............................	ATTGACAATAACATGGCAAGTATATTGCGCCGTCAGT
2542	30	100.0	34	..............................	ATACGATTAGATTTTACATTTGAGAACAACAATT
2478	30	100.0	38	..............................	TATCTATACCCTGTGTATCAATAAGATATTTGAATATC
2410	30	100.0	36	..............................	ATGATTGTAATGCAGAATGACATGATAAGGCTTGCA
2344	30	100.0	35	..............................	GGGGCTGAGGGATCGGATCAATGGTCTGGAGAATG
2279	30	100.0	36	..............................	GGAAATCAAGCCAGTCCCACTTGTCTCCGTAAGACT
2213	30	100.0	36	..............................	GTCGGATGGTAAGATTCTCCGTTTCGTTCGGAATTT
2147	30	100.0	36	..............................	GAAGGCAGAAGTAAACAATAGAGAAATATATACTAA
2081	30	100.0	34	..............................	ATCGTTAGCGAGGATTTTATTCAGATAATCAATC
2017	30	100.0	35	..............................	AGGTTGGTGGTGAGCATCTTGGCGCTTACGCTGGT
1952	30	100.0	35	..............................	CTCCATCTGCTGGCGCTGCTCCTTCTTCATCCGCT
1887	30	100.0	34	..............................	TCCATTCTTTTTGCAGATTTCGCGAATCATGTCG
1823	30	100.0	34	..............................	AATAGCTCTTGATCAAGCCCGTACTCGTCAATTT
1759	30	100.0	35	..............................	ATACCTTTACCTGCAAAAGCACCGAGGTGCTCACC
1694	30	100.0	34	..............................	GCTATAAAAAAGTGGGGGGTGTTGCCGTCGTGAG
1630	30	100.0	34	..............................	GAGCAAGGACAGCACCGACACCCATAAGCTGCAA
1566	30	100.0	36	..............................	TGAGAGCAGGAGAAAAGACGTCTTTAAAGGGAAAAC
1500	30	100.0	35	..............................	GAAGGAAACGTTCTTTCAGCTTGTGGCGAAAAAAG
1435	30	100.0	34	..............................	GAGGATGGAGGGAGATCATACCCGGTTGGTGTAC
1371	30	100.0	37	..............................	ATGACAGCACCTTTGAGGAGCTTGAGCAGAAAGCCAT
1304	30	100.0	34	..............................	AGAAGCCTCCGACGCTGAAGTTGCCGGTATAGAA
1240	30	100.0	36	..............................	AGAAGTATCTCTACTCTATACATCGACTTAATGAGT
1174	30	100.0	34	..............................	TTCCGCCTCATAAGCATCAGGGTCAGTCTGGTGA
1110	30	100.0	34	..............................	TTGGTAAGGAAATCGACAACATTATTATTGTCAT
1046	30	100.0	37	..............................	CGGTCTCGCGGGTCTCTTTTGTGCTCGCTCCGCAATT
979	30	100.0	37	..............................	AAGCACGACGAATCATTTCTGCTGTTACCTCATAAGG
912	30	100.0	34	..............................	TCAATAGAAGGTGTTGAAATAAGGCCGTCCGAAT
848	30	100.0	36	..............................	CACGGAACGTCATAACTAACAGCAGAAACGTTGCTA
782	30	100.0	38	..............................	AACAGATTGATATGTATCACGACAGGACTCACATTTAC
714	30	100.0	34	..............................	ACTTTAAAGAAAGTATAGAAGAGTGCTATGGCGA
650	30	100.0	36	..............................	ATCTTCAGCGCAACCTTCAGCGTGTTCTCAAGGAGC
584	30	100.0	35	..............................	TTGTGTCGCGGTGTCGGTAATACTCTTGTTGTTCC
519	30	100.0	34	..............................	GAATAAAAATTCTTTGTATGACTTATAAAGGCCG
455	30	100.0	35	..............................	AGGTCTATCTGCTCCACGAAACCGCAAGTGAGGAA
390	30	100.0	34	..............................	TTGAGGATGGTGCAAAGTTACGAAGTATTTATGT
326	30	100.0	35	..............................	ACGGAACGCTGTCAAAATATTTCGACAGGTCGGAC
261	30	100.0	35	..............................	TTGGATGATTGGAATCTTTGCGAATGTCGAGCATG
196	30	100.0	35	..............................	TGATCCATTCTCTTACATCGTCAGCAATGAGCAAC
131	30	100.0	0	..............................	|
==========	======	======	======	==============================	=======================================	==================
160	30	99.7	35	GGTTTAATCGTACCTTTATGGAATTGAAAT
# Left flank : TTTTAAAATGTATTGGTGATATGTATGTGATTATAGTTTATGATGTAGGTGAAAAGCGAGTAGGCAAAATGTTGAAGCTTTGCCGCCAGTATTTGTGCTGGATTCAGAACTCAGTTTTGGAGGGGGAATTATCTGAAGCTAAACTTCGGGAATTACAAATGAAGATGAAAGCTATCATTGATGAATCCGAGGATAGTGTCATAGTTTTTACCAATAAAATGGGGTATAATATGAACAAACAGATTCTTGGAAAAGAAAGGATGTCAACCGACAATTTCTTATAATAAAAGTTGTCGATGTGGTTTTTCCAAACAATAAACCAATAATTTCTAAACATCATTTAGATCTTTGACATGTTGTAACACCAATAAATATAAATGGTTG…
# Right flank : TCTTAAGTAAGTGATCTAAATTATTTATATATATCAGTACTAATATGGTTCATTTTCCGTTTTATAGAAAAAGTAGATTATGAAACCAATAAAAGTACTTGA
# Questionable array : NO	Score: 6.23
#	Score Detail : 1:0, 2:0, 3:3, 4:0.99, 5:0, 6:0.25, 7:-0.01, 8:1, 9:1,
#	Score Legend : 1: cas, 2: likely_repeat, 3: motif_match, 4: overall_repeat_identity, 5: one_repeat_cluster, 6: exp_repeat_length, 7:exp_spacer_length, 8: spacer_identity, 9: log(total repeats) - log(total mutated repeats),
# Primary repeat : GGTTTAATCGTACCTTTATGGAATTGAAAT
# Alternate repeat : NA
# Directional analysis summary from each method:
#	Motif ATTGAAA(N) match prediction: R Score: 4.5/4.5
#	A,T distribution in repeat prediction: NA [Repeat is AT rich:70.00%AT]
#	Reference repeat match prediction: NA
#	Secondary Structural analysis prediction: NA [0.00,-0.80] Score: 0/0.37
#	Array degeneracy analysis prediction: F [0-2] Score: 0.41/0.41
#	AT richness analysis in flanks prediction: F [76.7-66.7]%AT Score: 0.27/0.27
#	Longer leader analysis prediction: NA
#	----------------------------------------------------------------------------
#	Final direction: R [0.68,4.5 Confidence: HIGH]
# Array family : NA
//
Array 1 10452-102		**** Predicted by CRISPRDetect 2.2 ***
>js4906-21-3_S6_scaffold_1207 id=96572972 bin="concoct_41"		Array_Orientation: Reverse
Position	Repeat	%id	Spacer	Repeat_Sequence	Spacer_Sequence	Insertion/Deletion
==========	======	======	======	==============================	===========================================	==================
10451	30	100.0	37	..............................	AGTTGCACAGAACTGAGATAATCAGCAAAAGGAGCGG
10384	30	100.0	36	..............................	CGACAAATTAGTAGACCATATCTCGCGACACACTTC
10318	30	100.0	36	..............................	TCATCTAAAGTAACCTCTTCACCCAACAACTCATAG
10252	30	100.0	35	..............................	AGCCACAGGGCGGCTCGCCGTCAACGGGCGACAAT
10187	30	100.0	36	..............................	TACCGTGGCCTGAAGAGAGGAGAGCAGCAATAGAAC
10121	30	100.0	37	..............................	AAAGAAGGTGATGGAACAGAATTAGAAGGTGTAGCAG
10054	30	100.0	34	..............................	TTACGAATAGAATAGTCAACATCCTTTAAAGCAG
9990	30	100.0	34	..............................	AAGAGACGAAAATCCATTTGAAACAGCACCTATT
9926	30	100.0	35	..............................	TAGTCAGAAATATTTGATATAAATTTACCATTATA
9861	30	100.0	34	..............................	AGCCTTTGGCATGGCACAGCGAGCAGCTCTCAAC
9797	30	100.0	36	..............................	TAATTACTATTACATTTGATTATTAAATTTATTTGA
9731	30	100.0	34	..............................	GCATACTCATAAGTAGAACACTGATACAAAATGT
9667	30	100.0	36	..............................	TTGAATGGCGATATATTACTAAGTATGCATATTTAG
9601	30	100.0	35	..............................	AAATGGGGTATTTATTAAACAGATTCTACTTCCTT
9536	30	100.0	36	..............................	ATGCGCTAACGCAAGAAAACCCCTTGCCTTAGCGTT
9470	30	100.0	36	..............................	GGATGAACGGTTTTAATGTGCCTTCATTGATGGTTA
9404	30	100.0	36	..............................	AACGGCTGATGCTTCTGCATTTCTTGCCAGCACTCT
9338	30	100.0	34	..............................	ATTCAAGAAGAAGAGCATGACAAAGCTCAAGATA
9274	30	100.0	36	..............................	GAATATTGACTTTTTCCTTACCCATAAACACTCTCC
9208	30	100.0	25	..............................	TAGTACAATTAAATTGATGGGGGTA	Deletion [9154]
9153	30	100.0	34	..............................	TCAATCAGATACGACTGCACAGCGTTCTCAAACT
9089	30	100.0	35	..............................	TATTATCTGTAATTTCCTGAATCTTCTTATTCATC
9024	30	100.0	36	..............................	ACGCTACGACAACGTGTACGAATGGTTTGCACGTGA
8958	30	100.0	34	..............................	TTAGTTAAAAGCTGATTACCTTTAACATTATACA
8894	30	100.0	37	..............................	TGTTTGTCGGATTTTTAGCATATAATATGTATGCAAA
8827	30	100.0	36	..............................	AAATATTAACAAAATACAAAGATTATGGCAAAGAAC
8761	30	100.0	35	..............................	CGAGCATTATATTACTAATTATACGCTCGTAAAGA
8696	30	100.0	37	..............................	ATGGAGTCGAACCACCGCCTTAATGAGCCATGCCGGG
8629	30	100.0	36	..............................	TTCCATCCACGCGCCGATACCCAGCGAAGCCCTTCT
8563	30	100.0	36	..............................	TCGGGAGCTGCTGTATTCTTGTTCTTCGAGGATGCT
8497	30	100.0	34	..............................	ATTCGTCCAGAACAAGAGGCTCCTCGTCTATAAC
8433	30	100.0	37	..............................	ACTGTAACCTTAGAGCAAGGTTTTCAGATGGCTGAAG
8366	30	100.0	36	..............................	TTGCGTACGTGTAATTGGCTGACCATTTTGCACATA
8300	30	100.0	37	..............................	AACTGTCGATACATACGTACTTTAAGACGATTCAAAA
8233	30	100.0	36	..............................	GTATATTCTACCCAGCTGCCGTATGTGTCGTTAAGC
8167	30	100.0	37	..............................	CGCGTCTATCTGCTTGTTAATGGCTGCGGCCTCGTCT
8100	30	100.0	34	..............................	TGAAGGTGTTGGCGCTTAGTGTTCTTACCAAACT
8036	30	100.0	34	..............................	ATCACGACAGAGGGTTGATTTAAATTCATTGAGA
7972	30	100.0	34	..............................	TTCTCTAACTTATAAAGAGCAGAACGACCCTGTT
7908	30	100.0	36	..............................	TAATAAAAAGATTTGAATTAAACAAAAGCGGTGTGC
7842	30	100.0	35	..............................	TCGGAGAAAAATATCGCATGATGTCGGCGAGTCTC
7777	30	100.0	36	..............................	TTGGTGTCAGAGCGTCCGTCCCGTCCCGTCCTCAGA
7711	30	90.0	43	..........................GG.A	TTGAAATTTGGTGTCAGAGCGTCCGTCCCGTCCCGTCCTCAGA
7638	30	100.0	35	..............................	TCGCTTATATATGAATTCACAGCGTTTTTAAATTT
7573	30	100.0	36	..............................	ATTGGCAATAACATGGCAAGTAATAGGCGCCGTCAA
7507	30	100.0	35	..............................	TTGGGATGGGCGACACATACCACTACGGCAGCAAT
7442	30	100.0	36	..............................	AGTTCAACGGAGCAGCACTGACCGTTGCCGATGTAG
7376	30	100.0	34	..............................	ACACTAAAAATAGGACAAGTGATAAGCGTGAGCA
7312	30	100.0	36	..............................	TGTTTGATTATCGGGACATGGGACGTGACGAGCGCA
7246	30	100.0	34	..............................	CTTCCTAAAGTTGTTATATTCATTTTTATACATT
7182	30	100.0	37	..............................	CAAGGACCTTTTGTGTCATGTTCTGTATCGAATGCTT
7115	30	100.0	35	..............................	GTATCAATATAATTATGAAGAATATAATCTCTTAA
7050	30	100.0	35	..............................	TGTCTCATGTAGGTGTTAATCAGTCTCAGACCTCT
6985	30	100.0	36	..............................	AATCGCTTAAGCGAGTAGGGGAGTCTTCTTATTTCA
6919	30	100.0	33	..............................	AATATTATGAAAGTCAACTTGGTCATCATCATA
6856	30	96.7	37	A.............................	ACTACAGCAATGCGAATCTCAAATCTCTGTTTTTTCA
6789	30	100.0	35	..............................	AATAGACAGTGAGCTGAAGACTTTACTATAAATTT
6724	30	100.0	37	..............................	TATTCTCCGTTTCTGAGTTCCACTATACGCTTCGACT
6657	30	100.0	39	..............................	TCGCATCAGTGAACATCTTACGCATAGAAGCATTATCAA
6588	30	100.0	39	..............................	TGCAAGCTAACCTCAATCTTGCAACCTGCCACAAGGCCC
6519	30	100.0	35	..............................	TCAATAATAATATTGAATTTATTCATACTAAATGA
6454	30	100.0	35	..............................	TGAGGCACAAACGTCCGTCTTTCCGTCCGTCTATT
6389	30	100.0	34	..............................	AGGTGCTACGGCACGGATTGTATTTGTCAGCATT
6325	30	100.0	36	..............................	CAGGTTATTTCTGGGCAGTATGCTGTTTGGAAACGA
6259	30	100.0	36	..............................	TTTGACCGACATGGTCTCGGGCGAAGCCCTCGCCCA
6193	30	100.0	34	..............................	TACGATGATTTAATGCATATTGTTTATGTTCTTT
6129	30	100.0	34	..............................	TAAGCTAAGCATAAACAATTTCTATATATTGCCA
6065	30	100.0	34	..............................	GATGGCTCGACTTACAATTTTGGCGAGGTTAAGC
6001	30	100.0	37	..............................	AAGGGTACAGGAATTGAAACAGCAAGAAAGATGGCAA
5934	30	100.0	39	..............................	GTGTTAGAATTAATTTCAAAATTATAGGAAGTCTGTTCG
5865	30	100.0	37	..............................	TGCGTTAACTTTTCTTTAGTAGAATAAGAATCCTCAC
5798	30	100.0	34	..............................	CGTCTCGGATATTATAGGCTTTGAACGTTGCCCA
5734	30	100.0	37	..............................	AATCACCCTGCTTAACCAAATAGCGTGCATCATCCAG
5667	30	100.0	36	..............................	TGTGCCGTACAACTGAAAAGAGGCGTAAGACTTCCA
5601	30	100.0	35	..............................	TGACGAGTCGTTAATATTGTCGAGCAACATCTGAC
5536	30	100.0	34	..............................	CTAAATTAAGCTACAGGATTATCTGAAGAAGCGT
5472	30	100.0	34	..............................	TTCAGTTTAATAACCTCTTGTAATTTACGGTACT
5408	30	100.0	34	..............................	TGCTGATTATCTTAACAAGTCTGAGGATACAAAT
5344	30	100.0	35	..............................	GCGTAGAAGAAGCGTCGACCATTAACCAGCAGATA
5279	30	100.0	37	..............................	ATTTGACCGACACGGTCTCGCGCTCCGCGCTCGACCG
5212	30	100.0	36	..............................	TGTTCAGCAACAGCAAGTTGAGCAGCACGAATAACA
5146	30	100.0	34	..............................	TTTGACCGACATGGTCTCGGGCAAAGCCCTCGCC
5082	30	100.0	34	..............................	AGAACATTGTAAACGGTGATATGAGTAGACGTGG
5018	30	100.0	35	..............................	TCATCTTTAACGTACTGACCATTACGACCAAGCTT
4953	30	100.0	34	..............................	TTGTATAGAGCAATCTCACTTTCTTTCTAACATC
4889	30	100.0	34	..............................	TCGTACCGAGGAGTCATGGTCTCGCGCTACGCGC
4825	30	100.0	37	..............................	TTGTTCTTCAAACTTCAATTGCTCACCTGCTATTGTC
4758	30	100.0	35	..............................	AAGCGAGCCATCAACCGCGACGTGACGTATTTTTA
4693	30	100.0	36	..............................	TGTTCAGTACGATGGTCGAGCGCGGAGCGCGAGACC
4627	30	100.0	37	..............................	AGGCTCCAGCCACACCACCGAGGACCCAGCCGGGGCA
4560	30	100.0	35	..............................	TGACCATGTTAAGGATTTTTTGAACTGTCTTAAAA
4495	30	100.0	34	..............................	ATGGCACCGACAGAACCGGCACCGGAAGCAATAC
4431	30	100.0	34	..............................	TTTGTACGCTTATCAGCCCAACATACTTTTGAGT
4367	30	100.0	35	..............................	TGACAAGGAGCATGAAACTTAAAGGACAAAGAACC
4302	30	100.0	35	..............................	ATTCTATGTATCTATGGTCATAAATGGCGTCATAC
4237	30	100.0	37	..............................	TTAAGATCTAACTCGTAGATTACCTTGTTTTCGCCCC
4170	30	100.0	34	..............................	TCAACATAGGACATAATACGATTTGTACTAATAA
4106	30	100.0	34	..............................	AATACACGTTCATTAGACAATTCCGGATGAACAG
4042	30	100.0	35	..............................	GAACTATTGAAAGGAACAGAGACGGAGGAGGTACG
3977	30	100.0	35	..............................	AAGATACCGGGTACTACTGCCAGCATAGGCCCTGC
3912	30	100.0	38	..............................	CTAACGCGGCATCGTCTGCGGCTATTATTACCGCTAAC
3844	30	100.0	34	..............................	TGTCGTCTGTTACTTCCTTTTGTCGGGTCAAATA
3780	30	100.0	34	..............................	TAAACAGTTTGCCGTCTTGGTTGTCCTCTCGATA
3716	30	100.0	34	..............................	CGTAGATACCAGCGGCGTACTGGGTTGGAAGAAG
3652	30	100.0	34	..............................	AGATAATCGGCAAAAGGAGCTGAAGAGGATGGAG
3588	30	100.0	34	..............................	CAATGTCTTATAAGTCAATTTACATCGCCAGGCT
3524	30	100.0	36	..............................	CCGCTTCCGCGTCGGTGGCTTGCCACTGCTTCGCCT
3458	30	100.0	36	..............................	TACCATAACACGAAGCGGAACGACCAACAGCAGTTG
3392	30	100.0	34	..............................	ACCTAAATCGTCCAATACCTTATTAACCCTACGT
3328	30	100.0	36	..............................	CTTGGTAGGGTAATTAGTAACATACCCCAACGATAA
3262	30	100.0	36	..............................	ATTAATGAGGTTGGCGGCATCTAACTCGAACTCCGA
3196	30	100.0	35	..............................	TACGACTGCACAATGATTGTTAAGGGTGATTCAAT
3131	30	100.0	37	..............................	TCGTTGTCGTAGTCCTTGCTACTTATCTTATCGTTTA
3064	30	100.0	35	..............................	TGTTATTGCCAATTAGTACGGTATCTCTAACCACT
2999	30	100.0	34	..............................	ATAGAACCAGCACCGGAAGCAAGATTAGTAAGGG
2935	30	100.0	36	..............................	TGATAGCCGACGGGGTAACATTGCATTATTATGCGA
2869	30	100.0	34	..............................	AAAGACCAAAGGTCACGGCAAGTCTCCACAAACT
2805	30	100.0	35	..............................	TAAAGCTTCACAATTTCCTCTAACTTCTCAATTTC
2740	30	100.0	37	..............................	ATCAAACTGATACCACACGCCGAAGTTCTTGCACTGC
2673	30	100.0	34	..............................	CCCAGGCGGAAGGCGCCACCCAAGCGGAAGGCGC
2609	30	100.0	37	..............................	ATTGACAATAACATGGCAAGTATATTGCGCCGTCAGT
2542	30	100.0	34	..............................	ATACGATTAGATTTTACATTTGAGAACAACAATT
2478	30	100.0	38	..............................	TATCTATACCCTGTGTATCAATAAGATATTTGAATATC
2410	30	100.0	36	..............................	ATGATTGTAATGCAGAATGACATGATAAGGCTTGCA
2344	30	100.0	35	..............................	GGGGCTGAGGGATCGGATCAATGGTCTGGAGAATG
2279	30	100.0	36	..............................	GGAAATCAAGCCAGTCCCACTTGTCTCCGTAAGACT
2213	30	100.0	36	..............................	GTCGGATGGTAAGATTCTCCGTTTCGTTCGGAATTT
2147	30	100.0	36	..............................	GAAGGCAGAAGTAAACAATAGAGAAATATATACTAA
2081	30	100.0	34	..............................	ATCGTTAGCGAGGATTTTATTCAGATAATCAATC
2017	30	100.0	35	..............................	AGGTTGGTGGTGAGCATCTTGGCGCTTACGCTGGT
1952	30	100.0	35	..............................	CTCCATCTGCTGGCGCTGCTCCTTCTTCATCCGCT
1887	30	100.0	34	..............................	TCCATTCTTTTTGCAGATTTCGCGAATCATGTCG
1823	30	100.0	34	..............................	AATAGCTCTTGATCAAGCCCGTACTCGTCAATTT
1759	30	100.0	35	..............................	ATACCTTTACCTGCAAAAGCACCGAGGTGCTCACC
1694	30	100.0	34	..............................	GCTATAAAAAAGTGGGGGGTGTTGCCGTCGTGAG
1630	30	100.0	34	..............................	GAGCAAGGACAGCACCGACACCCATAAGCTGCAA
1566	30	100.0	36	..............................	TGAGAGCAGGAGAAAAGACGTCTTTAAAGGGAAAAC
1500	30	100.0	35	..............................	GAAGGAAACGTTCTTTCAGCTTGTGGCGAAAAAAG
1435	30	100.0	34	..............................	GAGGATGGAGGGAGATCATACCCGGTTGGTGTAC
1371	30	100.0	37	..............................	ATGACAGCACCTTTGAGGAGCTTGAGCAGAAAGCCAT
1304	30	100.0	34	..............................	AGAAGCCTCCGACGCTGAAGTTGCCGGTATAGAA
1240	30	100.0	36	..............................	AGAAGTATCTCTACTCTATACATCGACTTAATGAGT
1174	30	100.0	34	..............................	TTCCGCCTCATAAGCATCAGGGTCAGTCTGGTGA
1110	30	100.0	34	..............................	TTGGTAAGGAAATCGACAACATTATTATTGTCAT
1046	30	100.0	37	..............................	CGGTCTCGCGGGTCTCTTTTGTGCTCGCTCCGCAATT
979	30	100.0	37	..............................	AAGCACGACGAATCATTTCTGCTGTTACCTCATAAGG
912	30	100.0	34	..............................	TCAATAGAAGGTGTTGAAATAAGGCCGTCCGAAT
848	30	100.0	36	..............................	CACGGAACGTCATAACTAACAGCAGAAACGTTGCTA
782	30	100.0	38	..............................	AACAGATTGATATGTATCACGACAGGACTCACATTTAC
714	30	100.0	34	..............................	ACTTTAAAGAAAGTATAGAAGAGTGCTATGGCGA
650	30	100.0	36	..............................	ATCTTCAGCGCAACCTTCAGCGTGTTCTCAAGGAGC
584	30	100.0	35	..............................	TTGTGTCGCGGTGTCGGTAATACTCTTGTTGTTCC
519	30	100.0	34	..............................	GAATAAAAATTCTTTGTATGACTTATAAAGGCCG
455	30	100.0	35	..............................	AGGTCTATCTGCTCCACGAAACCGCAAGTGAGGAA
390	30	100.0	34	..............................	TTGAGGATGGTGCAAAGTTACGAAGTATTTATGT
326	30	100.0	35	..............................	ACGGAACGCTGTCAAAATATTTCGACAGGTCGGAC
261	30	100.0	35	..............................	TTGGATGATTGGAATCTTTGCGAATGTCGAGCATG
196	30	100.0	35	..............................	TGATCCATTCTCTTACATCGTCAGCAATGAGCAAC
131	30	100.0	0	..............................	|
==========	======	======	======	==============================	===========================================	==================
159	30	99.9	35	GGTTTAATCGTACCTTTATGGAATTGAAAT
# Left flank : TTTTAAAATGTATTGGTGATATGTATGTGATTATAGTTTATGATGTAGGTGAAAAGCGAGTAGGCAAAATGTTGAAGCTTTGCCGCCAGTATTTGTGCTGGATTCAGAACTCAGTTTTGGAGGGGGAATTATCTGAAGCTAAACTTCGGGAATTACAAATGAAGATGAAAGCTATCATTGATGAATCCGAGGATAGTGTCATAGTTTTTACCAATAAAATGGGGTATAATATGAACAAACAGATTCTTGGAAAAGAAAGGATGTCAACCGACAATTTCTTATAATAAAAGTTGTCGATGTGGTTTTTCCAAACAATAAACCAATAATTTCTAAACATCATTTAGATCTTTGACATGTTGTAACACCAATAAATATAAATGGTTG…
# Right flank : TCTTAAGTAAGTGATCTAAATTATTTATATATATCAGTACTAATATGGTTCATTTTCCGTTTTATAGAAAAAGTAGATTATGAAACCAATAAAAGTACTTGA
# Questionable array : NO	Score: 6.26
#	Score Detail : 1:0, 2:0, 3:3, 4:1.00, 5:0, 6:0.25, 7:0.01, 8:1, 9:1,
#	Score Legend : 1: cas, 2: likely_repeat, 3: motif_match, 4: overall_repeat_identity, 5: one_repeat_cluster, 6: exp_repeat_length, 7:exp_spacer_length, 8: spacer_identity, 9: log(total repeats) - log(total mutated repeats),
# Primary repeat : GGTTTAATCGTACCTTTATGGAATTGAAAT
# Alternate repeat : NA
# Directional analysis summary from each method:
#	Motif ATTGAAA(N) match prediction: R Score: 4.5/4.5
#	A,T distribution in repeat prediction: NA [Repeat is AT rich:70.00%AT]
#	Reference repeat match prediction: NA
#	Secondary Structural analysis prediction: NA [0.00,-0.80] Score: 0/0.37
#	Array degeneracy analysis prediction: F [0-3] Score: 0.41/0.41
#	AT richness analysis in flanks prediction: F [76.7-66.7]%AT Score: 0.27/0.27
#	Longer leader analysis prediction: NA
#	----------------------------------------------------------------------------
#	Final direction: R [0.68,4.5 Confidence: HIGH]
# Array family : NA
//
Array 1 10452-102		**** Predicted by CRISPRDetect 2.2 ***
>js4906-21-4_S7_scaffold_1117 id=96588815 bin="js4906-21-4_S7_UNK"		Array_Orientation: Reverse
Position	Repeat	%id	Spacer	Repeat_Sequence	Spacer_Sequence	Insertion/Deletion
==========	======	======	======	==============================	==================================================	==================
10451	30	100.0	37	..............................	AGTTGCACAGAACTGAGATAATCAGCAAAAGGAGCGG
10384	30	100.0	36	..............................	CGACAAATTAGTAGACCATATCTCGCGACACACTTC
10318	30	100.0	36	..............................	TCATCTAAAGTAACCTCTTCACCCAACAACTCATAG
10252	30	100.0	35	..............................	AGCCACAGGGCGGCTCGCCGTCAACGGGCGACAAT
10187	30	100.0	36	..............................	TACCGTGGCCTGAAGAGAGGAGAGCAGCAATAGAAC
10121	30	100.0	37	..............................	AAAGAAGGTGATGGAACAGAATTAGAAGGTGTAGCAG
10054	30	100.0	34	..............................	TTACGAATAGAATAGTCAACATCCTTTAAAGCAG
9990	30	100.0	34	..............................	AAGAGACGAAAATCCATTTGAAACAGCACCTATT
9926	30	100.0	35	..............................	TAGTCAGAAATATTTGATATAAATTTACCATTATA
9861	30	100.0	34	..............................	AGCCTTTGGCATGGCACAGCGAGCAGCTCTCAAC
9797	30	100.0	36	..............................	TAATTACTATTACATTTGATTATTAAATTTATTTGA
9731	30	100.0	34	..............................	GCATACTCATAAGTAGAACACTGATACAAAATGT
9667	30	100.0	36	..............................	TTGAATGGCGATATATTACTAAGTATGCATATTTAG
9601	30	100.0	35	..............................	AAATGGGGTATTTATTAAACAGATTCTACTTCCTT
9536	30	100.0	36	..............................	ATGCGCTAACGCAAGAAAACCCCTTGCCTTAGCGTT
9470	30	100.0	36	..............................	GGATGAACGGTTTTAATGTGCCTTCATTGATGGTTA
9404	30	100.0	36	..............................	AACGGCTGATGCTTCTGCATTTCTTGCCAGCACTCT
9338	30	100.0	34	..............................	ATTCAAGAAGAAGAGCATGACAAAGCTCAAGATA
9274	30	100.0	36	..............................	GAATATTGACTTTTTCCTTACCCATAAACACTCTCC
9208	30	100.0	34	..............................	TAGTACAATTAAATTGATGGGGGTAAACGTGCAA
9144	30	100.0	34	..............................	AACGGAGCGACAACCGAATTAATCAATTGATTAG
9080	30	100.0	34	..............................	TCAATCAGATACGACTGCACAGCGTTCTCAAACT
9016	30	100.0	35	..............................	TATTATCTGTAATTTCCTGAATCTTCTTATTCATC
8951	30	100.0	36	..............................	ACGCTACGACAACGTGTACGAATGGTTTGCACGTGA
8885	30	100.0	34	..............................	TTAGTTAAAAGCTGATTACCTTTAACATTATACA
8821	30	100.0	37	..............................	TGTTTGTCGGATTTTTAGCATATAATATGTATGCAAA
8754	30	100.0	36	..............................	AAATATTAACAAAATACAAAGATTATGGCAAAGAAC
8688	30	100.0	35	..............................	CGAGCATTATATTACTAATTATACGCTCGTAAAGA
8623	30	100.0	37	..............................	ATGGAGTCGAACCACCGCCTTAATGAGCCATGCCGGG
8556	30	100.0	36	..............................	TTCCATCCACGCGCCGATACCCAGCGAAGCCCTTCT
8490	30	100.0	36	..............................	TCGGGAGCTGCTGTATTCTTGTTCTTCGAGGATGCT
8424	30	100.0	34	..............................	ATTCGTCCAGAACAAGAGGCTCCTCGTCTATAAC
8360	30	100.0	37	..............................	ACTGTAACCTTAGAGCAAGGTTTTCAGATGGCTGAAG
8293	30	100.0	36	..............................	TTGCGTACGTGTAATTGGCTGACCATTTTGCACATA
8227	30	100.0	37	..............................	AACTGTCGATACATACGTACTTTAAGACGATTCAAAA
8160	30	100.0	36	..............................	GTATATTCTACCCAGCTGCCGTATGTGTCGTTAAGC
8094	30	100.0	37	..............................	CGCGTCTATCTGCTTGTTAATGGCTGCGGCCTCGTCT
8027	30	100.0	34	..............................	TGAAGGTGTTGGCGCTTAGTGTTCTTACCAAACT
7963	30	100.0	34	..............................	ATCACGACAGAGGGTTGATTTAAATTCATTGAGA
7899	30	100.0	34	..............................	TTCTCTAACTTATAAAGAGCAGAACGACCCTGTT
7835	30	100.0	36	..............................	TAATAAAAAGATTTGAATTAAACAAAAGCGGTGTGC
7769	30	100.0	35	..............................	TCGGAGAAAAATATCGCATGATGTCGGCGAGTCTC
7704	30	100.0	36	..............................	TTGGTGTCAGAGCGTCCGTCCCGTCCCGTCCTCAGA
7638	30	100.0	35	..............................	TCGCTTATATATGAATTCACAGCGTTTTTAAATTT
7573	30	100.0	36	..............................	ATTGGCAATAACATGGCAAGTAATAGGCGCCGTCAA
7507	30	100.0	35	..............................	TTGGGATGGGCGACACATACCACTACGGCAGCAAT
7442	30	100.0	36	..............................	AGTTCAACGGAGCAGCACTGACCGTTGCCGATGTAG
7376	30	100.0	34	..............................	ACACTAAAAATAGGACAAGTGATAAGCGTGAGCA
7312	30	100.0	36	..............................	TGTTTGATTATCGGGACATGGGACGTGACGAGCGCA
7246	30	100.0	34	..............................	CTTCCTAAAGTTGTTATATTCATTTTTATACATT
7182	30	100.0	37	..............................	CAAGGACCTTTTGTGTCATGTTCTGTATCGAATGCTT
7115	30	100.0	35	..............................	GTATCAATATAATTATGAAGAATATAATCTCTTAA
7050	30	100.0	35	..............................	TGTCTCATGTAGGTGTTAATCAGTCTCAGACCTCT
6985	30	100.0	36	..............................	AATCGCTTAAGCGAGTAGGGGAGTCTTCTTATTTCA
6919	30	100.0	33	..............................	AATATTATGAAAGTCAACTTGGTCATCATCATA
6856	30	96.7	37	A.............................	ACTACAGCAATGCGAATCTCAAATCTCTGTTTTTTCA
6789	30	100.0	35	..............................	AATAGACAGTGAGCTGAAGACTTTACTATAAATTT
6724	30	100.0	37	..............................	TATTCTCCGTTTCTGAGTTCCACTATACGCTTCGACT
6657	30	100.0	39	..............................	TCGCATCAGTGAACATCTTACGCATAGAAGCATTATCAA
6588	30	100.0	39	..............................	TGCAAGCTAACCTCAATCTTGCAACCTGCCACAAGGCCC
6519	30	100.0	35	..............................	TCAATAATAATATTGAATTTATTCATACTAAATGA
6454	30	100.0	35	..............................	TGAGGCACAAACGTCCGTCTTTCCGTCCGTCTATT
6389	30	100.0	34	..............................	AGGTGCTACGGCACGGATTGTATTTGTCAGCATT
6325	30	100.0	36	..............................	CAGGTTATTTCTGGGCAGTATGCTGTTTGGAAACGA
6259	30	100.0	36	..............................	TTTGACCGACATGGTCTCGGGCGAAGCCCTCGCCCA
6193	30	100.0	34	..............................	TACGATGATTTAATGCATATTGTTTATGTTCTTT
6129	30	100.0	34	..............................	TAAGCTAAGCATAAACAATTTCTATATATTGCCA
6065	30	100.0	34	..............................	GATGGCTCGACTTACAATTTTGGCGAGGTTAAGC
6001	30	100.0	37	..............................	AAGGGTACAGGAATTGAAACAGCAAGAAAGATGGCAA
5934	30	100.0	39	..............................	GTGTTAGAATTAATTTCAAAATTATAGGAAGTCTGTTCG
5865	30	100.0	37	..............................	TGCGTTAACTTTTCTTTAGTAGAATAAGAATCCTCAC
5798	30	100.0	34	..............................	CGTCTCGGATATTATAGGCTTTGAACGTTGCCCA
5734	30	100.0	37	..............................	AATCACCCTGCTTAACCAAATAGCGTGCATCATCCAG
5667	30	100.0	36	..............................	TGTGCCGTACAACTGAAAAGAGGCGTAAGACTTCCA
5601	30	100.0	35	..............................	TGACGAGTCGTTAATATTGTCGAGCAACATCTGAC
5536	30	100.0	34	..............................	CTAAATTAAGCTACAGGATTATCTGAAGAAGCGT
5472	30	100.0	34	..............................	TTCAGTTTAATAACCTCTTGTAATTTACGGTACT
5408	30	100.0	34	..............................	TGCTGATTATCTTAACAAGTCTGAGGATACAAAT
5344	30	100.0	35	..............................	GCGTAGAAGAAGCGTCGACCATTAACCAGCAGATA
5279	30	100.0	37	..............................	ATTTGACCGACACGGTCTCGCGCTCCGCGCTCGACCG
5212	30	100.0	36	..............................	TGTTCAGCAACAGCAAGTTGAGCAGCACGAATAACA
5146	30	100.0	34	..............................	TTTGACCGACATGGTCTCGGGCAAAGCCCTCGCC
5082	30	100.0	34	..............................	AGAACATTGTAAACGGTGATATGAGTAGACGTGG
5018	30	100.0	35	..............................	TCATCTTTAACGTACTGACCATTACGACCAAGCTT
4953	30	100.0	34	..............................	TTGTATAGAGCAATCTCACTTTCTTTCTAACATC
4889	30	100.0	34	..............................	TCGTACCGAGGAGTCATGGTCTCGCGCTACGCGC
4825	30	100.0	37	..............................	TTGTTCTTCAAACTTCAATTGCTCACCTGCTATTGTC
4758	30	100.0	35	..............................	AAGCGAGCCATCAACCGCGACGTGACGTATTTTTA
4693	30	100.0	36	..............................	TGTTCAGTACGATGGTCGAGCGCGGAGCGCGAGACC
4627	30	100.0	37	..............................	AGGCTCCAGCCACACCACCGAGGACCCAGCCGGGGCA
4560	30	100.0	35	..............................	TGACCATGTTAAGGATTTTTTGAACTGTCTTAAAA
4495	30	100.0	34	..............................	ATGGCACCGACAGAACCGGCACCGGAAGCAATAC
4431	30	100.0	34	..............................	TTTGTACGCTTATCAGCCCAACATACTTTTGAGT
4367	30	100.0	35	..............................	TGACAAGGAGCATGAAACTTAAAGGACAAAGAACC
4302	30	100.0	35	..............................	ATTCTATGTATCTATGGTCATAAATGGCGTCATAC
4237	30	100.0	37	..............................	TTAAGATCTAACTCGTAGATTACCTTGTTTTCGCCCC
4170	30	100.0	34	..............................	TCAACATAGGACATAATACGATTTGTACTAATAA
4106	30	100.0	34	..............................	AATACACGTTCATTAGACAATTCCGGATGAACAG
4042	30	100.0	35	..............................	GAACTATTGAAAGGAACAGAGACGGAGGAGGTACG
3977	30	100.0	35	..............................	AAGATACCGGGTACTACTGCCAGCATAGGCCCTGC
3912	30	100.0	38	..............................	CTAACGCGGCATCGTCTGCGGCTATTATTACCGCTAAC
3844	30	100.0	34	..............................	TGTCGTCTGTTACTTCCTTTTGTCGGGTCAAATA
3780	30	100.0	34	..............................	TAAACAGTTTGCCGTCTTGGTTGTCCTCTCGATA
3716	30	100.0	34	..............................	CGTAGATACCAGCGGCGTACTGGGTTGGAAGAAG
3652	30	100.0	34	..............................	AGATAATCGGCAAAAGGAGCTGAAGAGGATGGAG
3588	30	100.0	34	..............................	CAATGTCTTATAAGTCAATTTACATCGCCAGGCT
3524	30	100.0	36	..............................	CCGCTTCCGCGTCGGTGGCTTGCCACTGCTTCGCCT
3458	30	100.0	36	..............................	TACCATAACACGAAGCGGAACGACCAACAGCAGTTG
3392	30	100.0	34	..............................	ACCTAAATCGTCCAATACCTTATTAACCCTACGT
3328	30	100.0	36	..............................	CTTGGTAGGGTAATTAGTAACATACCCCAACGATAA
3262	30	100.0	36	..............................	ATTAATGAGGTTGGCGGCATCTAACTCGAACTCCGA
3196	30	100.0	22	..............................	TACGACTGCACAATGATTGTTA	Deletion [3145]
3144	30	100.0	35	..............................	TGTTATTGCCAATTAGTACGGTATCTCTAACCACT
3079	30	100.0	34	..............................	ATAGAACCAGCACCGGAAGCAAGATTAGTAAGGG
3015	30	100.0	36	..............................	TGATAGCCGACGGGGTAACATTGCATTATTATGCGA
2949	30	100.0	34	..............................	AAAGACCAAAGGTCACGGCAAGTCTCCACAAACT
2885	30	100.0	35	..............................	TAAAGCTTCACAATTTCCTCTAACTTCTCAATTTC
2820	30	100.0	37	..............................	ATCAAACTGATACCACACGCCGAAGTTCTTGCACTGC
2753	30	100.0	34	..............................	CCCAGGCGGAAGGCGCCACCCAAGCGGAAGGCGC
2689	30	100.0	37	..............................	ATTGACAATAACATGGCAAGTATATTGCGCCGTCAGT
2622	30	100.0	34	..............................	ATACGATTAGATTTTACATTTGAGAACAACAATT
2558	30	100.0	38	..............................	TATCTATACCCTGTGTATCAATAAGATATTTGAATATC
2490	30	100.0	36	..............................	ATGATTGTAATGCAGAATGACATGATAAGGCTTGCA
2424	30	100.0	35	..............................	GGGGCTGAGGGATCGGATCAATGGTCTGGAGAATG
2359	30	100.0	36	..............................	GGAAATCAAGCCAGTCCCACTTGTCTCCGTAAGACT
2293	30	100.0	36	..............................	GTCGGATGGTAAGATTCTCCGTTTCGTTCGGAATTT
2227	30	100.0	36	..............................	GAAGGCAGAAGTAAACAATAGAGAAATATATACTAA
2161	30	100.0	34	..............................	ATCGTTAGCGAGGATTTTATTCAGATAATCAATC
2097	30	100.0	35	..............................	AGGTTGGTGGTGAGCATCTTGGCGCTTACGCTGGT
2032	30	100.0	35	..............................	CTCCATCTGCTGGCGCTGCTCCTTCTTCATCCGCT
1967	30	100.0	34	..............................	TCCATTCTTTTTGCAGATTTCGCGAATCATGTCG
1903	30	100.0	34	..............................	AATAGCTCTTGATCAAGCCCGTACTCGTCAATTT
1839	30	100.0	35	..............................	ATACCTTTACCTGCAAAAGCACCGAGGTGCTCACC
1774	30	100.0	50	..............................	TTATGGAATTGAAATATACCTTTACCTGCAAAAGCACCGAGGTGCTCACC
1694	30	100.0	34	..............................	GCTATAAAAAAGTGGGGGGTGTTGCCGTCGTGAG
1630	30	100.0	34	..............................	GAGCAAGGACAGCACCGACACCCATAAGCTGCAA
1566	30	100.0	36	..............................	TGAGAGCAGGAGAAAAGACGTCTTTAAAGGGAAAAC
1500	30	100.0	35	..............................	GAAGGAAACGTTCTTTCAGCTTGTGGCGAAAAAAG
1435	30	100.0	34	..............................	GAGGATGGAGGGAGATCATACCCGGTTGGTGTAC
1371	30	100.0	37	..............................	ATGACAGCACCTTTGAGGAGCTTGAGCAGAAAGCCAT
1304	30	100.0	34	..............................	AGAAGCCTCCGACGCTGAAGTTGCCGGTATAGAA
1240	30	100.0	36	..............................	AGAAGTATCTCTACTCTATACATCGACTTAATGAGT
1174	30	100.0	34	..............................	TTCCGCCTCATAAGCATCAGGGTCAGTCTGGTGA
1110	30	100.0	34	..............................	TTGGTAAGGAAATCGACAACATTATTATTGTCAT
1046	30	100.0	37	..............................	CGGTCTCGCGGGTCTCTTTTGTGCTCGCTCCGCAATT
979	30	100.0	37	..............................	AAGCACGACGAATCATTTCTGCTGTTACCTCATAAGG
912	30	100.0	34	..............................	TCAATAGAAGGTGTTGAAATAAGGCCGTCCGAAT
848	30	100.0	36	..............................	CACGGAACGTCATAACTAACAGCAGAAACGTTGCTA
782	30	100.0	38	..............................	AACAGATTGATATGTATCACGACAGGACTCACATTTAC
714	30	100.0	34	..............................	ACTTTAAAGAAAGTATAGAAGAGTGCTATGGCGA
650	30	100.0	36	..............................	ATCTTCAGCGCAACCTTCAGCGTGTTCTCAAGGAGC
584	30	100.0	35	..............................	TTGTGTCGCGGTGTCGGTAATACTCTTGTTGTTCC
519	30	100.0	34	..............................	GAATAAAAATTCTTTGTATGACTTATAAAGGCCG
455	30	100.0	35	..............................	AGGTCTATCTGCTCCACGAAACCGCAAGTGAGGAA
390	30	100.0	34	..............................	TTGAGGATGGTGCAAAGTTACGAAGTATTTATGT
326	30	100.0	35	..............................	ACGGAACGCTGTCAAAATATTTCGACAGGTCGGAC
261	30	100.0	35	..............................	TTGGATGATTGGAATCTTTGCGAATGTCGAGCATG
196	30	100.0	35	..............................	TGATCCATTCTCTTACATCGTCAGCAATGAGCAAC
131	30	100.0	0	..............................	|
==========	======	======	======	==============================	==================================================	==================
159	30	100.0	35	GGTTTAATCGTACCTTTATGGAATTGAAAT
# Left flank : TTTTAAAATGTATTGGTGATATGTATGTGATTATAGTTTATGATGTAGGTGAAAAGCGAGTAGGCAAAATGTTGAAGCTTTGCCGCCAGTATTTGTGCTGGATTCAGAACTCAGTTTTGGAGGGGGAATTATCTGAAGCTAAACTTCGGGAATTACAAATGAAGATGAAAGCTATCATTGATGAATCCGAGGATAGTGTCATAGTTTTTACCAATAAAATGGGGTATAATATGAACAAACAGATTCTTGGAAAAGAAAGGATGTCAACCGACAATTTCTTATAATAAAAGTTGTCGATGTGGTTTTTCCAAACAATAAACCAATAATTTCTAAACATCATTTAGATCTTTGACATGTTGTAACACCAATAAATATAAATGGTTG…
# Right flank : TCTTAAGTAAGTGATCTAAATTATTTATATATATCAGTACTAATATGGTTCATTTTCCGTTTTATAGAAAAAGTAGATTATGAAACCAATAAAAGTACTTGA
# Questionable array : NO	Score: 6.25
#	Score Detail : 1:0, 2:0, 3:3, 4:1.00, 5:0, 6:0.25, 7:0.00, 8:1, 9:1,
#	Score Legend : 1: cas, 2: likely_repeat, 3: motif_match, 4: overall_repeat_identity, 5: one_repeat_cluster, 6: exp_repeat_length, 7:exp_spacer_length, 8: spacer_identity, 9: log(total repeats) - log(total mutated repeats),
# Primary repeat : GGTTTAATCGTACCTTTATGGAATTGAAAT
# Alternate repeat : NA
# Directional analysis summary from each method:
#	Motif ATTGAAA(N) match prediction: R Score: 4.5/4.5
#	A,T distribution in repeat prediction: NA [Repeat is AT rich:70.00%AT]
#	Reference repeat match prediction: NA
#	Secondary Structural analysis prediction: NA [0.00,-0.80] Score: 0/0.37
#	Array degeneracy analysis prediction: R [4-0] Score: 0.41/0.41
#	AT richness analysis in flanks prediction: F [76.7-66.7]%AT Score: 0.27/0.27
#	Longer leader analysis prediction: NA
#	----------------------------------------------------------------------------
#	Final direction: R [0.27,4.91 Confidence: HIGH]
# Array family : NA
//
Array 1 729-11079		**** Predicted by CRISPRDetect 2.2 ***
>js4906-21-5_S8_scaffold_1350 id=96612969 bin="js4906-21-5_S8_UNK"		Array_Orientation: Forward
Position	Repeat	%id	Spacer	Repeat_Sequence	Spacer_Sequence	Insertion/Deletion
==========	======	======	======	==============================	=================================================	==================
729	30	100.0	37	..............................	AGTTGCACAGAACTGAGATAATCAGCAAAAGGAGCGG
796	30	100.0	36	..............................	CGACAAATTAGTAGACCATATCTCGCGACACACTTC
862	30	100.0	36	..............................	TCATCTAAAGTAACCTCTTCACCCAACAACTCATAG
928	30	100.0	35	..............................	AGCCACAGGGCGGCTCGCCGTCAACGGGCGACAAT
993	30	100.0	36	..............................	TACCGTGGCCTGAAGAGAGGAGAGCAGCAATAGAAC
1059	30	100.0	37	..............................	AAAGAAGGTGATGGAACAGAATTAGAAGGTGTAGCAG
1126	30	100.0	34	..............................	TTACGAATAGAATAGTCAACATCCTTTAAAGCAG
1190	30	100.0	34	..............................	AAGAGACGAAAATCCATTTGAAACAGCACCTATT
1254	30	100.0	35	..............................	TAGTCAGAAATATTTGATATAAATTTACCATTATA
1319	30	100.0	34	..............................	AGCCTTTGGCATGGCACAGCGAGCAGCTCTCAAC
1383	30	100.0	36	..............................	TAATTACTATTACATTTGATTATTAAATTTATTTGA
1449	30	100.0	34	..............................	GCATACTCATAAGTAGAACACTGATACAAAATGT
1513	30	100.0	36	..............................	TTGAATGGCGATATATTACTAAGTATGCATATTTAG
1579	30	100.0	35	..............................	AAATGGGGTATTTATTAAACAGATTCTACTTCCTT
1644	30	100.0	36	..............................	ATGCGCTAACGCAAGAAAACCCCTTGCCTTAGCGTT
1710	30	100.0	36	..............................	GGATGAACGGTTTTAATGTGCCTTCATTGATGGTTA
1776	30	100.0	36	..............................	AACGGCTGATGCTTCTGCATTTCTTGCCAGCACTCT
1842	30	100.0	34	..............................	ATTCAAGAAGAAGAGCATGACAAAGCTCAAGATA
1906	30	100.0	36	..............................	GAATATTGACTTTTTCCTTACCCATAAACACTCTCC
1972	30	100.0	34	..............................	TAGTACAATTAAATTGATGGGGGTAAACGTGCAA
2036	30	100.0	34	..............................	AACGGAGCGACAACCGAATTAATCAATTGATTAG
2100	30	100.0	34	..............................	TCAATCAGATACGACTGCACAGCGTTCTCAAACT
2164	30	100.0	35	..............................	TATTATCTGTAATTTCCTGAATCTTCTTATTCATC
2229	30	100.0	36	..............................	ACGCTACGACAACGTGTACGAATGGTTTGCACGTGA
2295	30	100.0	34	..............................	TTAGTTAAAAGCTGATTACCTTTAACATTATACA
2359	30	100.0	37	..............................	TGTTTGTCGGATTTTTAGCATATAATATGTATGCAAA
2426	30	100.0	36	..............................	AAATATTAACAAAATACAAAGATTATGGCAAAGAAC
2492	30	100.0	35	..............................	CGAGCATTATATTACTAATTATACGCTCGTAAAGA
2557	30	100.0	37	..............................	ATGGAGTCGAACCACCGCCTTAATGAGCCATGCCGGG
2624	30	100.0	36	..............................	TTCCATCCACGCGCCGATACCCAGCGAAGCCCTTCT
2690	30	100.0	36	..............................	TCGGGAGCTGCTGTATTCTTGTTCTTCGAGGATGCT
2756	30	100.0	34	..............................	ATTCGTCCAGAACAAGAGGCTCCTCGTCTATAAC
2820	30	100.0	37	..............................	ACTGTAACCTTAGAGCAAGGTTTTCAGATGGCTGAAG
2887	30	100.0	36	..............................	TTGCGTACGTGTAATTGGCTGACCATTTTGCACATA
2953	30	100.0	37	..............................	AACTGTCGATACATACGTACTTTAAGACGATTCAAAA
3020	30	100.0	36	..............................	GTATATTCTACCCAGCTGCCGTATGTGTCGTTAAGC
3086	30	100.0	37	..............................	CGCGTCTATCTGCTTGTTAATGGCTGCGGCCTCGTCT
3153	30	100.0	34	..............................	TGAAGGTGTTGGCGCTTAGTGTTCTTACCAAACT
3217	30	100.0	34	..............................	ATCACGACAGAGGGTTGATTTAAATTCATTGAGA
3281	30	100.0	34	..............................	TTCTCTAACTTATAAAGAGCAGAACGACCCTGTT
3345	30	100.0	36	..............................	TAATAAAAAGATTTGAATTAAACAAAAGCGGTGTGC
3411	30	100.0	35	..............................	TCGGAGAAAAATATCGCATGATGTCGGCGAGTCTC
3476	30	100.0	36	..............................	TTGGTGTCAGAGCGTCCGTCCCGTCCCGTCCTCAGA
3542	30	100.0	35	..............................	TCGCTTATATATGAATTCACAGCGTTTTTAAATTT
3607	30	100.0	36	..............................	ATTGGCAATAACATGGCAAGTAATAGGCGCCGTCAA
3673	30	100.0	35	..............................	TTGGGATGGGCGACACATACCACTACGGCAGCAAT
3738	30	100.0	36	..............................	AGTTCAACGGAGCAGCACTGACCGTTGCCGATGTAG
3804	30	100.0	34	..............................	ACACTAAAAATAGGACAAGTGATAAGCGTGAGCA
3868	30	100.0	36	..............................	TGTTTGATTATCGGGACATGGGACGTGACGAGCGCA
3934	30	100.0	34	..............................	CTTCCTAAAGTTGTTATATTCATTTTTATACATT
3998	30	100.0	37	..............................	CAAGGACCTTTTGTGTCATGTTCTGTATCGAATGCTT
4065	30	100.0	35	..............................	GTATCAATATAATTATGAAGAATATAATCTCTTAA
4130	30	100.0	35	..............................	TGTCTCATGTAGGTGTTAATCAGTCTCAGACCTCT
4195	30	100.0	36	..............................	AATCGCTTAAGCGAGTAGGGGAGTCTTCTTATTTCA
4261	30	100.0	33	..............................	AATATTATGAAAGTCAACTTGGTCATCATCATA
4324	30	96.7	37	A.............................	ACTACAGCAATGCGAATCTCAAATCTCTGTTTTTTCA
4391	30	100.0	35	..............................	AATAGACAGTGAGCTGAAGACTTTACTATAAATTT
4456	30	100.0	37	..............................	TATTCTCCGTTTCTGAGTTCCACTATACGCTTCGACT
4523	30	100.0	39	..............................	TCGCATCAGTGAACATCTTACGCATAGAAGCATTATCAA
4592	30	100.0	39	..............................	TGCAAGCTAACCTCAATCTTGCAACCTGCCACAAGGCCC
4661	30	100.0	35	..............................	TCAATAATAATATTGAATTTATTCATACTAAATGA
4726	30	100.0	35	..............................	TGAGGCACAAACGTCCGTCTTTCCGTCCGTCTATT
4791	30	100.0	34	..............................	AGGTGCTACGGCACGGATTGTATTTGTCAGCATT
4855	30	100.0	36	..............................	CAGGTTATTTCTGGGCAGTATGCTGTTTGGAAACGA
4921	30	100.0	36	..............................	TTTGACCGACATGGTCTCGGGCGAAGCCCTCGCCCA
4987	30	100.0	34	..............................	TACGATGATTTAATGCATATTGTTTATGTTCTTT
5051	30	100.0	34	..............................	TAAGCTAAGCATAAACAATTTCTATATATTGCCA
5115	30	100.0	34	..............................	GATGGCTCGACTTACAATTTTGGCGAGGTTAAGC
5179	30	100.0	37	..............................	AAGGGTACAGGAATTGAAACAGCAAGAAAGATGGCAA
5246	30	100.0	39	..............................	GTGTTAGAATTAATTTCAAAATTATAGGAAGTCTGTTCG
5315	30	100.0	37	..............................	TGCGTTAACTTTTCTTTAGTAGAATAAGAATCCTCAC
5382	30	100.0	34	..............................	CGTCTCGGATATTATAGGCTTTGAACGTTGCCCA
5446	30	100.0	37	..............................	AATCACCCTGCTTAACCAAATAGCGTGCATCATCCAG
5513	30	100.0	36	..............................	TGTGCCGTACAACTGAAAAGAGGCGTAAGACTTCCA
5579	30	100.0	35	..............................	TGACGAGTCGTTAATATTGTCGAGCAACATCTGAC
5644	30	100.0	34	..............................	CTAAATTAAGCTACAGGATTATCTGAAGAAGCGT
5708	30	100.0	34	..............................	TTCAGTTTAATAACCTCTTGTAATTTACGGTACT
5772	30	100.0	34	..............................	TGCTGATTATCTTAACAAGTCTGAGGATACAAAT
5836	30	100.0	35	..............................	GCGTAGAAGAAGCGTCGACCATTAACCAGCAGATA
5901	30	100.0	37	..............................	ATTTGACCGACACGGTCTCGCGCTCCGCGCTCGACCG
5968	30	100.0	36	..............................	TGTTCAGCAACAGCAAGTTGAGCAGCACGAATAACA
6034	30	100.0	34	..............................	TTTGACCGACATGGTCTCGGGCAAAGCCCTCGCC
6098	30	100.0	34	..............................	AGAACATTGTAAACGGTGATATGAGTAGACGTGG
6162	30	100.0	35	..............................	TCATCTTTAACGTACTGACCATTACGACCAAGCTT
6227	30	100.0	34	..............................	TTGTATAGAGCAATCTCACTTTCTTTCTAACATC
6291	30	100.0	34	..............................	TCGTACCGAGGAGTCATGGTCTCGCGCTACGCGC
6355	30	100.0	37	..............................	TTGTTCTTCAAACTTCAATTGCTCACCTGCTATTGTC
6422	30	100.0	35	..............................	AAGCGAGCCATCAACCGCGACGTGACGTATTTTTA
6487	30	100.0	36	..............................	TGTTCAGTACGATGGTCGAGCGCGGAGCGCGAGACC
6553	30	100.0	37	..............................	AGGCTCCAGCCACACCACCGAGGACCCAGCCGGGGCA
6620	30	100.0	35	..............................	TGACCATGTTAAGGATTTTTTGAACTGTCTTAAAA
6685	30	100.0	34	..............................	ATGGCACCGACAGAACCGGCACCGGAAGCAATAC
6749	30	100.0	34	..............................	TTTGTACGCTTATCAGCCCAACATACTTTTGAGT
6813	30	100.0	35	..............................	TGACAAGGAGCATGAAACTTAAAGGACAAAGAACC
6878	30	100.0	35	..............................	ATTCTATGTATCTATGGTCATAAATGGCGTCATAC
6943	30	100.0	37	..............................	TTAAGATCTAACTCGTAGATTACCTTGTTTTCGCCCC
7010	30	100.0	34	..............................	TCAACATAGGACATAATACGATTTGTACTAATAA
7074	30	100.0	34	..............................	AATACACGTTCATTAGACAATTCCGGATGAACAG
7138	30	100.0	35	..............................	GAACTATTGAAAGGAACAGAGACGGAGGAGGTACG
7203	30	100.0	35	..............................	AAGATACCGGGTACTACTGCCAGCATAGGCCCTGC
7268	30	100.0	38	..............................	CTAACGCGGCATCGTCTGCGGCTATTATTACCGCTAAC
7336	30	100.0	34	..............................	TGTCGTCTGTTACTTCCTTTTGTCGGGTCAAATA
7400	30	100.0	34	..............................	TAAACAGTTTGCCGTCTTGGTTGTCCTCTCGATA
7464	30	100.0	34	..............................	CGTAGATACCAGCGGCGTACTGGGTTGGAAGAAG
7528	30	100.0	34	..............................	AGATAATCGGCAAAAGGAGCTGAAGAGGATGGAG
7592	30	100.0	34	..............................	CAATGTCTTATAAGTCAATTTACATCGCCAGGCT
7656	30	100.0	36	..............................	CCGCTTCCGCGTCGGTGGCTTGCCACTGCTTCGCCT
7722	30	100.0	36	..............................	TACCATAACACGAAGCGGAACGACCAACAGCAGTTG
7788	30	100.0	34	..............................	ACCTAAATCGTCCAATACCTTATTAACCCTACGT
7852	30	100.0	36	..............................	CTTGGTAGGGTAATTAGTAACATACCCCAACGATAA
7918	30	100.0	36	..............................	ATTAATGAGGTTGGCGGCATCTAACTCGAACTCCGA
7984	30	100.0	35	..............................	TACGACTGCACAATGATTGTTAAGGGTGATTCAAT
8049	30	100.0	37	..............................	TCGTTGTCGTAGTCCTTGCTACTTATCTTATCGTTTA
8116	30	100.0	35	..............................	TGTTATTGCCAATTAGTACGGTATCTCTAACCACT
8181	30	100.0	34	..............................	ATAGAACCAGCACCGGAAGCAAGATTAGTAAGGG
8245	30	100.0	36	..............................	TGATAGCCGACGGGGTAACATTGCATTATTATGCGA
8311	30	100.0	49	..............................	AAAGACCAAAGGTCACGGCAAGTCTCCACAAACTGGTTTAATCGTACCT
8390	30	100.0	34	..............................	TCCTCTAACTTCTCAATTTCGGTTTAATCGTACC
8454	30	100.0	35	..............................	ACACGCCGAAGTTCTTGCACTGCGGTTTAATCGTA
8519	30	100.0	37	..............................	GCGCCACCCAAGCGGAAGGCGCGGTTTAATCGTACCT
8586	30	100.0	34	..............................	GCAAGTATATTGCGCCGTCAGTGGTTTAATCGTA
8650	30	100.0	37	..............................	TTTACATTTGAGAACAACAATTGGTTTAATCGTACCT
8717	30	100.0	34	..............................	TATCAATAAGATATTTGAATATCGGTTTAATCGT
8781	30	100.0	38	..............................	GCAGAATGACATGATAAGGCTTGCAGGTTTAATCGTAC
8849	30	100.0	36	..............................	CGGATCAATGGTCTGGAGAATGGGTTTAATCGTACC
8915	30	100.0	35	..............................	TCCCACTTGTCTCCGTAAGACTGGTTTAATCGTAC
8980	30	100.0	36	..............................	ATTCTCCGTTTCGTTCGGAATTTGGTTTAATCGTAC
9046	30	100.0	36	..............................	AACAATAGAGAAATATATACTAAGGTTTAATCGTAC
9112	30	100.0	36	..............................	ATTTTATTCAGATAATCAATCGGTTTAATCGTACCT
9178	30	100.0	34	..............................	ATCTTGGCGCTTACGCTGGTGGTTTAATCGTACC
9242	30	100.0	35	..............................	GCTGCTCCTTCTTCATCCGCTGGTTTAATCGTACC
9307	30	100.0	35	..............................	AGATTTCGCGAATCATGTCGGGTTTAATCGTACCT
9372	30	100.0	34	..............................	AGCCCGTACTCGTCAATTTGGTTTAATCGTACCT
9436	30	100.0	34	..............................	AAAGCACCGAGGTGCTCACCGGTTTAATCGTACC
9500	30	100.0	35	..............................	GGGGGTGTTGCCGTCGTGAGGGTTTAATCGTACCT
9565	30	100.0	34	..............................	CGACACCCATAAGCTGCAAGGTTTAATCGTACCT
9629	30	100.0	34	..............................	AGACGTCTTTAAAGGGAAAACGGTTTAATCGTAC
9693	30	100.0	36	..............................	TTTCAGCTTGTGGCGAAAAAAGGGTTTAATCGTACC
9759	30	100.0	20	..............................	ATCATACCCGGTTGGTGTAC	Deletion [9809]
9809	30	100.0	37	..............................	ATGACAGCACCTTTGAGGAGCTTGAGCAGAAAGCCAT
9876	30	100.0	34	..............................	AGAAGCCTCCGACGCTGAAGTTGCCGGTATAGAA
9940	30	100.0	36	..............................	AGAAGTATCTCTACTCTATACATCGACTTAATGAGT
10006	30	100.0	34	..............................	TTCCGCCTCATAAGCATCAGGGTCAGTCTGGTGA
10070	30	100.0	34	..............................	TTGGTAAGGAAATCGACAACATTATTATTGTCAT
10134	30	100.0	37	..............................	CGGTCTCGCGGGTCTCTTTTGTGCTCGCTCCGCAATT
10201	30	100.0	37	..............................	AAGCACGACGAATCATTTCTGCTGTTACCTCATAAGG
10268	30	100.0	34	..............................	TCAATAGAAGGTGTTGAAATAAGGCCGTCCGAAT
10332	30	100.0	36	..............................	CACGGAACGTCATAACTAACAGCAGAAACGTTGCTA
10398	30	100.0	38	..............................	AACAGATTGATATGTATCACGACAGGACTCACATTTAC
10466	30	100.0	34	..............................	ACTTTAAAGAAAGTATAGAAGAGTGCTATGGCGA
10530	30	100.0	36	..............................	ATCTTCAGCGCAACCTTCAGCGTGTTCTCAAGGAGC
10596	30	100.0	35	..............................	TTGTGTCGCGGTGTCGGTAATACTCTTGTTGTTCC
10661	30	100.0	34	..............................	GAATAAAAATTCTTTGTATGACTTATAAAGGCCG
10725	30	100.0	35	..............................	AGGTCTATCTGCTCCACGAAACCGCAAGTGAGGAA
10790	30	100.0	34	..............................	TTGAGGATGGTGCAAAGTTACGAAGTATTTATGT
10854	30	100.0	35	..............................	ACGGAACGCTGTCAAAATATTTCGACAGGTCGGAC
10919	30	100.0	35	..............................	TTGGATGATTGGAATCTTTGCGAATGTCGAGCATG
10984	30	100.0	35	..............................	TGATCCATTCTCTTACATCGTCAGCAATGAGCAAC
11049	30	100.0	0	..............................	|
==========	======	======	======	==============================	=================================================	==================
159	30	100.0	35	GGTTTAATCGTACCTTTATGGAATTGAAAT
# Left flank : TTTTAAAATGTATTGGTGATATGTATGTGATTATAGTTTATGATGTAGGTGAAAAGCGAGTAGGCAAAATGTTGAAGCTTTGCCGCCAGTATTTGTGCTGGATTCAGAACTCAGTTTTGGAGGGGGAATTATCTGAAGCTAAACTTCGGGAATTACAAATGAAGATGAAAGCTATCATTGATGAATCCGAGGATAGTGTCATAGTTTTTACCAATAAAATGGGGTATAATATGAACAAACAGATTCTTGGAAAAGAAAGGATGTCAACCGACAATTTCTTATAATAAAAGTTGTCGATGTGGTTTTTCCAAACAATAAACCAATAATTTCTAAACATCATTTAGATCTTTGACATGTTGTAACACCAATAAATATAAATGGTTG…
# Right flank : TTAAGTAAGTGATCTAAATTATTTATATATATCAGTACTAATATGGTTCATTTTCCGTTTTATAGAAAAAGTAGATTATGAAACCAATAAAAGTACTTGA
# Questionable array : NO	Score: 6.25
#	Score Detail : 1:0, 2:0, 3:3, 4:1.00, 5:0, 6:0.25, 7:0.00, 8:1, 9:1,
#	Score Legend : 1: cas, 2: likely_repeat, 3: motif_match, 4: overall_repeat_identity, 5: one_repeat_cluster, 6: exp_repeat_length, 7:exp_spacer_length, 8: spacer_identity, 9: log(total repeats) - log(total mutated repeats),
# Primary repeat : GGTTTAATCGTACCTTTATGGAATTGAAAT
# Alternate repeat : NA
# Directional analysis summary from each method:
#	Motif ATTGAAA(N) match prediction: F Score: 4.5/4.5
#	A,T distribution in repeat prediction: NA [Repeat is AT rich:70.00%AT]
#	Reference repeat match prediction: NA
#	Secondary Structural analysis prediction: NA [-0.80,0.00] Score: 0/0.37
#	Array degeneracy analysis prediction: F [0-4] Score: 0.41/0.41
#	AT richness analysis in flanks prediction: R [66.7-76.7]%AT Score: 0.27/0.27
#	Longer leader analysis prediction: NA
#	----------------------------------------------------------------------------
#	Final direction: F [4.91,0.27 Confidence: HIGH]
# Array family : NA
//
Array 1 2387-2		**** Predicted by CRISPRDetect 2.2 ***
>js4906-22-2_S9_scaffold_10808 id=96651427 bin="abawaca_83_fasta"		Array_Orientation: Reverse
Position	Repeat	%id	Spacer	Repeat_Sequence	Spacer_Sequence	Insertion/Deletion
==========	======	======	======	==============================	======================================	==================
2386	30	100.0	34	..............................	TTGTCTAAGAAATTCGGCATCGGCTATTACTGGG
2322	30	100.0	34	..............................	GCAAATCGCATAACTTCGAAAGTTCGGCGTTGGA
2258	30	100.0	38	..............................	AGCTACACATTTATATATGTGTTATTGTATATACTACC
2190	30	100.0	36	..............................	ATAAAAAAGACAAAGGAAAGTCTTATTTATTGGATT
2124	30	100.0	34	..............................	GGCCTTGCGCTGCTCCTCTACGCTCTCGGCATCC
2060	30	100.0	38	..............................	TACTTCTTAAGAACAAGCTTTTTACGTCTATAACTCAG
1992	30	100.0	34	..............................	TGGTATTGTCAATCGGTACAAGGTTTCCGACCAC
1928	30	100.0	35	..............................	GTACCAGGTCCATTCTCTCCGAATACGTAAGTTTT
1863	30	100.0	37	..............................	TTAACAATATTCTTGGCGAACTTAAAACCACTGAAGC
1796	30	100.0	36	..............................	CTTTTTGTGTATGTATAGTGACATTGTGAAGTGTAG
1730	30	100.0	34	..............................	AAGCATTGGCAGTCGAAAAAACTTGGCTACTCTG
1666	30	100.0	35	..............................	AATGAATTTTGTGTGTCGGCAACGGCTACAGCGTA
1601	30	100.0	35	..............................	TATACGTTCATGTACTGATAACTATAAAAGCAACG
1536	30	100.0	38	..............................	AGAAGTTAAAAGAGTAGCAATATACGAAGAACTGTCAA
1468	30	100.0	34	..............................	CTATTTCTAAGTGGCGTGTAACGTTAACAGATTC
1404	30	100.0	37	..............................	AGAATAAAAGTTACTATAAACAAAGCTAACACTAAAC
1337	30	100.0	37	..............................	TGCACTTTACTGACGTAGATGTGGAGTATATACACGA
1270	30	100.0	35	..............................	GAACGTCTGCCTTAGTCTGACCACGTGACGTGAAA
1205	30	100.0	36	..............................	TCAATTACAAAGTAAATTTTCGTCTATCTTGGGACG
1139	30	100.0	34	..............................	TCGCAGGAATAAGCCTTTCCTTTTTTTACGGGCA
1075	30	100.0	35	..............................	CAATGCGCGAAGACGGAACTTCGCGAGGACGTTTG
1010	30	100.0	35	..............................	GAAAATGCAATCTATTGGGGACCTTATCTATTGAG
945	30	100.0	34	..............................	CGACTATCGGCAAATCCATCTCGCGCAGGAACTC
881	30	100.0	34	..............................	GTTCGTTGTCGCTTGGGAACAACATATCTGGTAT
817	30	96.7	36	....................A.........	ATTGGCAATTACTTGGCAAGTATATTGCGCCGTCAA
751	30	100.0	37	..............................	CAGAGGAGCCCTCCGCTCTCTCGCGTTCCTCGCGCAG
684	30	100.0	37	..............................	ACTTGAGAGCCGCCATTCACGAACGCTGCATTAATGC
617	30	96.7	35	..........C...................	ATCAAGAGGAAGAACAGAACAATAATACTTTGATA
552	30	100.0	36	..............................	GGCTGTCTAAACACATATCGTCGGGCTGTACTGGAT
486	30	100.0	34	..............................	TTTGGACGTATTCCGTCAATAGGATTTAGGTTCA
422	30	100.0	34	..............................	TTGGGGATATTTCCCCCGAAATGAATTTGCCTGT
358	30	100.0	37	..............................	AAAGGTAGTATTAAGAAGCTTATCGGGCGAGAGCTGG
291	30	100.0	35	..............................	ACAGCATAATAAAACAAAATACTTAACTGATTATG
226	30	100.0	36	..............................	GCCTCTCCTGTTATCACCTTTGAGGAAGCTGCAACC
160	30	100.0	35	..............................	ACAATAAAAAGAGTTTGCGTACCAAATTACGCAAA
95	30	100.0	34	..............................	TAGGGACGTTTCCGTTACCCTACACGGCGTGGCA
31	30	100.0	0	..............................	|
==========	======	======	======	==============================	======================================	==================
37	30	99.8	35	GGTTTAATCGTACCTTTATGGAATTGAAAT
# Left flank : GGAATTGAAATTACAAGACCGTACAAGACCATACGAGACCATAC
# Right flank : TG
# Questionable array : NO	Score: 6.25
#	Score Detail : 1:0, 2:0, 3:3, 4:0.99, 5:0, 6:0.25, 7:0.01, 8:1, 9:1,
#	Score Legend : 1: cas, 2: likely_repeat, 3: motif_match, 4: overall_repeat_identity, 5: one_repeat_cluster, 6: exp_repeat_length, 7:exp_spacer_length, 8: spacer_identity, 9: log(total repeats) - log(total mutated repeats),
# Primary repeat : GGTTTAATCGTACCTTTATGGAATTGAAAT
# Alternate repeat : NA
# Directional analysis summary from each method:
#	Motif ATTGAAA(N) match prediction: R Score: 4.5/4.5
#	A,T distribution in repeat prediction: NA [Repeat is AT rich:70.00%AT]
#	Reference repeat match prediction: NA
#	Secondary Structural analysis prediction: NA [0.00,-0.80] Score: 0/0.37
#	Array degeneracy analysis prediction: R [1-0] Score: 0.41/0.41
#	AT richness analysis in flanks prediction: R [0.0-45.0]%AT Score: 0.27/0.27
#	Longer leader analysis prediction: NA
#	----------------------------------------------------------------------------
#	Final direction: R [0,5.18 Confidence: HIGH]
# Array family : NA
//
Array 1 4734-4290		**** Predicted by CRISPRDetect 2.2 ***
>js4906-22-3_S10_scaffold_2499 id=96700123 bin="concoct_10"		Array_Orientation: Reverse
Position	Repeat	%id	Spacer	Repeat_Sequence	Spacer_Sequence	Insertion/Deletion
==========	======	======	======	====================================	========================================	==================
4733	36	100.0	29	....................................	TTTATATAAAGGATTTTATGTATTTTTGT
4668	36	100.0	31	....................................	CTATCGTAGATCAAATCTTAAACGCGATATA
4601	36	100.0	29	....................................	ATCGTAGATAAGCCGAGCGGTATTGCATA
4536	36	100.0	31	....................................	CTATCGTAGATGGATTGTGTCATGGGCATCC
4469	36	100.0	32	....................................	ATCGTAGATAGTGAACTACCCATGAGCTAAAG
4401	36	97.2	40	...................................A	TCGTAGATAAGAAGAAGACCTTGCGGAACTTGCAGACCTT
4325	36	100.0	0	....................................	|
==========	======	======	======	====================================	========================================	==================
7	36	99.6	32	GTCTATAAGGACTTGATAATTTCTACTATCGTAGAT
# Left flank : ACAAAGGATTTAGCCAATTTTAAGTACGACATTTCCAACAAGGCTTGGCTCAACTTTGCACAACAAAAGCCGTATAAAAAATGAATGAATACATTCCGCTTTCAACGCTGAATGACTTTATCTTCTGTCCGTACTCCATATACTTGCATAGTGTGTATATGGAGTCGGACGAAGACTTATATAAAGCCACTCCACAGATTAAAGGCACCATCCGGCTTCAATTCTCTGTGTATGAAGTAAGGAATACAAAGAGAATTGTTAATAATCTTATGTCTAAGATTGAAGCTTATGCAAAACATTTCACAGCTGATGATAGTGTAATCATTTTTGACATTGAAGCTGAAAAACTGACGAAATATGGTAATGCTATTCATAGAGACCAAG…
# Right flank : TATGTAGGTTATAATAGGGGAGGCCGGTATTTTACTATGCCAAATAGTTTGCATTATCAATGATTGTTTGTATCTTTGCAGCACGAGAACCCGCCAAGCCTCTCAACGATGCTCAAATGTGCGGGTCGTTTTTGTTTTTATGGGTATATGGCAACAAGAATTCCGTTTGTAAAAACATTTCAAAACCGCGGAGGTCGATGGCAAGTGGGCAACGCTGAAGAAAGGGAATGTGATTGTTGACATCTCCGTGGATGGCAATGCCTATGGTTTCACCTTTTACATCAAATAGACGTTGGTTAAAAGCTGGCGTAAACTGATCTGGGACTGAGTTAGGACTAAGTTTGTGCTGGCAGATATGCCTCTCCGCCTGGAAGATAGGCTGG…
# Questionable array : NO	Score: 3.24
#	Score Detail : 1:0, 2:0, 3:0, 4:0.98, 5:0, 6:0.25, 7:0.01, 8:1, 9:1,
#	Score Legend : 1: cas, 2: likely_repeat, 3: motif_match, 4: overall_repeat_identity, 5: one_repeat_cluster, 6: exp_repeat_length, 7:exp_spacer_length, 8: spacer_identity, 9: log(total repeats) - log(total mutated repeats),
# Primary repeat : GTCTATAAGGACTTGATAATTTCTACTATCGTAGAT
# Alternate repeat : NA
# Directional analysis summary from each method:
#	Motif ATTGAAA(N) match prediction: NA Score: 0/4.5
#	A,T distribution in repeat prediction: NA [Repeat is AT rich:69.44%AT]
#	Reference repeat match prediction: NA
#	Secondary Structural analysis prediction: F [-3.20,-1.30] Score: 0.37/0.37
#	Array degeneracy analysis prediction: R [1-0] Score: 0.41/0.41
#	AT richness analysis in flanks prediction: NA [65.0-70.0]%AT Score: 0/0.27
#	Longer leader analysis prediction: NA
#	----------------------------------------------------------------------------
#	Final direction: R [0.37,0.41 Confidence: LOW]
# Array family : NA
//
Array 1 549-11062		**** Predicted by CRISPRDetect 2.2 ***
>js4906-22-3_S10_scaffold_1606 id=96703230 bin="abawaca_48_fasta"		Array_Orientation: Forward
Position	Repeat	%id	Spacer	Repeat_Sequence	Spacer_Sequence	Insertion/Deletion
==========	======	======	======	==============================	====================================================	==================
549	30	100.0	39	..............................	ATCTTTGGTTAATAAGTATGCTGATTCTCGTCTCTCCGC
618	30	100.0	34	..............................	ATCAGAACCATCAAGGTCACCACCATTCTGTAAT
682	30	100.0	36	..............................	TGCCGAAAGAGGTAAACGCAATCAGTTTTATGGTGT
748	30	100.0	36	..............................	ACTATCCTGTGAAAGTTGTCGTTGACGTTCATACTG
814	30	100.0	35	..............................	AAAGAGGAAGACGGCGGATTATTAAGAGGTGCAGT
879	30	100.0	34	..............................	AGAGAAATATTAAGATTCATGATTTTCGGAAGTT
943	30	100.0	34	..............................	TGTCAACTTCCCATTTCTTATCTAAGTACTCATA
1007	30	100.0	35	..............................	GCCACACCACCGAGGACCCAGCCGGGGCACCGAGG
1072	30	100.0	34	..............................	AGCCAACTCATCACATAAGAAACTGGCGTACATA
1136	30	100.0	35	..............................	CCTTGTGAAACACTTGACGGTATACCTCGAACACT
1201	30	100.0	39	..............................	ACAGCACCGCCAGCACACTCGCAAGCACTGTCTTTACTT
1270	30	100.0	35	..............................	CGAGCTCCAGACCCTCGGCGGGTGCGTCGTCGTTG
1335	30	100.0	36	..............................	TAGATAGAGCGCGAAATCTTGAACGAGCATTTTACG
1401	30	100.0	35	..............................	CGGTTCGACATCCAAGGCGGCGGCGATGCGCTCTA
1466	30	100.0	35	..............................	TGCGGTTGTATTTATAGCCTTTGCGCTTCAGCTCT
1531	30	100.0	39	..............................	TAGATAGAGCGCGAAATCTTGAACGAGCATTTTACGCCC
1600	30	100.0	36	..............................	AATTTGGCGGCGATTCTTGTTTGCTTGTTTTTGAGG
1666	30	100.0	34	..............................	TAACAAAGCACGTAAGCAGTAATGAAATGTGTAT
1730	30	100.0	35	..............................	ACTTTCGCGAGCGTTATGAGGACGAGCAGAAGTCC
1795	30	100.0	37	..............................	AGCACATGCCTGCCTTGCGCCACGACCAATCCTCACC
1862	30	100.0	37	..............................	AATTCAGAACAAAAGAAATACTTATAAGGCTTACTTT
1929	30	100.0	35	..............................	CCGAGAGACTGACCAAGAATCTGAGGAATAAGAGA
1994	30	100.0	34	..............................	ATTTGTGGATTATAATGGTAAATTTATTTCAAAT
2058	30	100.0	37	..............................	TCATAATAAACAGGACCGTTATTGAGTTGTTGAACAG
2125	30	100.0	35	..............................	ACATGCGAGAAAGAATCAGCAGCAGACGCACGGTT
2190	30	100.0	34	..............................	ACAGAAGTGGCGCCGGAAGCCACTTTAGACAAAG
2254	30	100.0	35	..............................	CTCCGTACTTCTGACGGTCGTTATGTTGACCAAAA
2319	30	100.0	38	..............................	GAGCTTCTTTGCGGCTATAACCTGCGCGGGGTTTTGGG
2387	30	100.0	35	..............................	AGAGAGCCGGCACCGGAAGCAATTCCGGCTAAGGA
2452	30	100.0	34	..............................	TAGTAAAACGCACGGAGGTCTGACATGGTAGAAT
2516	30	100.0	36	..............................	AACTTCGCGAACGTGCTGCTAATGCTCGAAGTGCTG
2582	30	100.0	35	..............................	ATGGAATTCTGTAACTTGAACCTCATCGCAATACG
2647	30	100.0	36	..............................	TTAGTCAAGAAATCGACAATGTTAGCATTGTCATCT
2713	30	100.0	35	..............................	GTCAAAATTGGCTGCCTCGTAATAACCAGACGTGC
2778	30	100.0	34	..............................	TTTGCAACAGCACCTATTTCGAAATTATACGAAG
2842	30	100.0	37	..............................	TATAGCCCCGGTGTCGTACCATTTTCGCGGCTTCTCG
2909	30	100.0	35	..............................	TGGCTCTATCCTGCGCAGCAGTTTGGCCCGTTGGT
2974	30	100.0	37	..............................	TTGATAGCTCATACCGGTAAGTAGTGCTGCTGTCTAG
3041	30	100.0	37	..............................	AACGGTCTGCTCGGCCTTATCGCTTAACGGGTTGTAG
3108	30	100.0	38	..............................	CATCTGCTACGGGCTGGATAGTTATAACGCTGTCATAC
3176	30	100.0	35	..............................	GGGCATAGCGGGGCGAGGGTGCCCGGCTGGGCACC
3241	30	100.0	36	..............................	GTATTCGCGCGTCTTTGCAATTTCTGAGGACTTCCG
3307	30	100.0	34	..............................	TCGTGGAGCGTCTGGAGCGGGACGAAGGATCAAA
3371	30	100.0	36	..............................	ACCTATGATGAGCACCGAAGAAGTAAAAGAGAAGTT
3437	30	100.0	34	..............................	TTTATCAATAATCCGACTTTGCTCGCTTATCTGT
3501	30	100.0	37	..............................	GATGGCTCGACTTACAATTTTGGCGAGGTTAAGCAAA
3568	30	100.0	35	..............................	GAACAAAGTGGCTAATCTTAATTTGCTTAAAGCTG
3633	30	100.0	34	..............................	ATATTAGCACTACCACCAACATTTAATTCAGGAT
3697	30	100.0	35	..............................	CATGTTGCCCCCACCGATGATGCAGACCCAGTCTG
3762	30	100.0	36	..............................	TGCCTGATGCCAACGAGGGCACCAGACGGGCGCAAA
3828	30	100.0	34	..............................	TAAGAGGGACGTTATTTTTACATGGGTCGTTAGG
3892	30	100.0	34	..............................	TTATGTTTAACAAAATTTAGATGTTTATGATAAA
3956	30	100.0	39	..............................	CGCGTTGCGCTCCTGCTTGAAGCCTAACGGGGTGCTCGT
4025	30	100.0	36	..............................	AATGTATTTGCATTTAATGATGAAGGTTTGGATAAT
4091	30	100.0	36	..............................	TGGTCATTCAATTCTTATTTCTTAAATTTGGTGTAA
4157	30	100.0	34	..............................	TTAACAATATTCTTAGCAAACTTAAAGCCCGAAA
4221	30	100.0	35	..............................	CGTTAAAATGGGAAGACGGCCCGACGTTGGCCGAG
4286	30	100.0	37	..............................	GTGGACAAACCACGGCCTTGAAGTACGTGCGAAGCTG
4353	30	100.0	34	..............................	GGAGCAAACGTCCACTACCTGCTGCACAGTCGTT
4417	30	100.0	35	..............................	ATGAAATAAGCGTAACCTTTCCGTTTGCGTCCGTT
4482	30	100.0	34	..............................	AGGATATAGAGGTAGTTATTACGCAGGGAGGAGC
4546	30	100.0	35	..............................	TGATATTCTCAAAATTTTTAATGTTCTATAATAGA
4611	30	100.0	36	..............................	GTCCATCCACGCTTGTTCTGGTGTCAATTTTGGACA
4677	30	100.0	35	..............................	GTAAGCGACCATGCACCGTTTTTGCGGTTGATGGC
4742	30	100.0	35	..............................	GCTACTTGTGGCTACTCGTGGCTATCTGGTGCTAC
4807	30	100.0	39	..............................	TGGCGAGGCGTGGCACCAGGTTCGAGCTCCTGGATGGGG
4876	30	100.0	36	..............................	AAACTTGGTCGTAATGGTCAGTATGTCAAAGATGAT
4942	30	100.0	35	..............................	GTCACACAAGTCATTACCAAAAACACCCTCGTATA
5007	30	100.0	34	..............................	TGCAGAGTGGCTCGCAGGCGAGCTGCTCGAAGCA
5071	30	100.0	34	..............................	TACAAGACCGTACAAGACCATACGAGACCATACA
5135	30	100.0	34	..............................	TTGTCTAAGAAATTCGGCATCGGCTATTACTGGG
5199	30	100.0	34	..............................	GCAAATCGCATAACTTCGAAAGTTCGGCGTTGGA
5263	30	100.0	38	..............................	AGCTACACATTTATATATGTGTTATTGTATATACTACC
5331	30	100.0	36	..............................	ATAAAAAAGACAAAGGAAAGTCTTATTTATTGGATT
5397	30	100.0	34	..............................	GGCCTTGCGCTGCTCCTCTACGCTCTCGGCATCC
5461	30	100.0	38	..............................	TACTTCTTAAGAACAAGCTTTTTACGTCTATAACTCAG
5529	30	100.0	34	..............................	TGGTATTGTCAATCGGTACAAGGTTTCCGACCAC
5593	30	100.0	35	..............................	GTACCAGGTCCATTCTCTCCGAATACGTAAGTTTT
5658	30	100.0	37	..............................	TTAACAATATTCTTGGCGAACTTAAAACCACTGAAGC
5725	30	100.0	36	..............................	CTTTTTGTGTATGTATAGTGACATTGTGAAGTGTAG
5791	30	100.0	34	..............................	AAGCATTGGCAGTCGAAAAAACTTGGCTACTCTG
5855	30	100.0	35	..............................	AATGAATTTTGTGTGTCGGCAACGGCTACAGCGTA
5920	30	100.0	35	..............................	TATACGTTCATGTACTGATAACTATAAAAGCAACG
5985	30	100.0	38	..............................	AGAAGTTAAAAGAGTAGCAATATACGAAGAACTGTCAA
6053	30	100.0	34	..............................	CTATTTCTAAGTGGCGTGTAACGTTAACAGATTC
6117	30	100.0	37	..............................	AGAATAAAAGTTACTATAAACAAAGCTAACACTAAAC
6184	30	100.0	37	..............................	TGCACTTTACTGACGTAGATGTGGAGTATATACACGA
6251	30	100.0	35	..............................	GAACGTCTGCCTTAGTCTGACCACGTGACGTGAAA
6316	30	100.0	36	..............................	TCAATTACAAAGTAAATTTTCGTCTATCTTGGGACG
6382	30	100.0	34	..............................	TCGCAGGAATAAGCCTTTCCTTTTTTTACGGGCA
6446	30	100.0	35	..............................	CAATGCGCGAAGACGGAACTTCGCGAGGACGTTTG
6511	30	100.0	35	..............................	GAAAATGCAATCTATTGGGGACCTTATCTATTGAG
6576	30	100.0	34	..............................	CGACTATCGGCAAATCCATCTCGCGCAGGAACTC
6640	30	100.0	34	..............................	GTTCGTTGTCGCTTGGGAACAACATATCTGGTAT
6704	30	96.7	36	....................A.........	ATTGGCAATTACTTGGCAAGTATATTGCGCCGTCAA
6770	30	100.0	37	..............................	CAGAGGAGCCCTCCGCTCTCTCGCGTTCCTCGCGCAG
6837	30	100.0	37	..............................	ACTTGAGAGCCGCCATTCACGAACGCTGCATTAATGC
6904	30	96.7	35	..........C...................	ATCAAGAGGAAGAACAGAACAATAATACTTTGATA
6969	30	100.0	36	..............................	GGCTGTCTAAACACATATCGTCGGGCTGTACTGGAT
7035	30	100.0	34	..............................	TTTGGACGTATTCCGTCAATAGGATTTAGGTTCA
7099	30	100.0	34	..............................	TTGGGGATATTTCCCCCGAAATGAATTTGCCTGT
7163	30	100.0	37	..............................	AAAGGTAGTATTAAGAAGCTTATCGGGCGAGAGCTGG
7230	30	100.0	35	..............................	ACAGCATAATAAAACAAAATACTTAACTGATTATG
7295	30	100.0	36	..............................	GCCTCTCCTGTTATCACCTTTGAGGAAGCTGCAACC
7361	30	100.0	35	..............................	ACAATAAAAAGAGTTTGCGTACCAAATTACGCAAA
7426	30	100.0	34	..............................	TAGGGACGTTTCCGTTACCCTACACGGCGTGGCA
7490	30	100.0	35	..............................	GAGTACCAGGTCGGCAATTTCCAGCATTCAGCGAG
7555	30	100.0	38	..............................	GGCGGGAGGGCACCCACTCAGGCGGGAGGGCACCCCCA
7623	30	100.0	34	..............................	TGCATCCTTGCCGTGAGCAGCGATGTTACTTTGG
7687	30	100.0	34	..............................	TCCAGACAGCAGGGAGGCGCAAAGGTGGTGCCGG
7751	30	100.0	35	..............................	TGGTTAGGCAATTTCCTTCGAATTTTTGCTGATGA
7816	30	100.0	35	..............................	ACATGAGACAAAGAATCTTGAGAATTAGCATAATT
7881	30	100.0	37	..............................	TCTGAAACGACTATTGCTAATCAGTTAGCGGCTGGCA
7948	30	100.0	35	..............................	GGCTGTTCACGGTCAAATGCTTGAAGCTGATTATA
8013	30	100.0	36	..............................	AGGTGACGGTTCTGTTGCTGCTGCTGCTGTTAATCC
8079	30	100.0	36	..............................	AATTACGCAACTTGTTTCGAAAATTGTGTGATCTTG
8145	30	100.0	36	..............................	AACTCAGATGCTATTTTGCGAACTAACTTCAATTTG
8211	30	100.0	34	..............................	GACTTTGACGCTGTTGGTATGGAGGCTACTTCCC
8275	30	100.0	34	..............................	GCGAAAGCACCTAAATGTTCGCCACCAGTTTTAG
8339	30	100.0	34	..............................	TCATAAGGTTTTTGGCAAGTACAGAACGGACAGA
8403	30	100.0	52	..............................	ATGGAGTCGAACCACCGCAAAGGTCCATGCCGGGGGTTTAATCGTACCTTTA
8485	30	96.7	34	T.............................	CTTTTCTCACAAACTATGGTTTAATCGTACCTTT
8549	30	100.0	35	..............................	CCTGGCTTGCTTCAGCTGGTTTAATCGTACCTTTA
8614	30	100.0	34	..............................	TTAGAAACGGTATCAGCGGTTTAATCGTACCTTT
8678	30	100.0	35	..............................	ATTTAAATTGATTCATAAAGGTTTAATCGTACCTT
8743	30	100.0	36	..............................	AAAAATTACCTAAAACCAATCGGTTTAATCGTACCT
8809	30	100.0	37	..............................	CCAAGAATAATCAGAAAGAGGTTTAATCGTACCTTTA
8876	30	100.0	34	..............................	GCCCGTAATGCGCTCCGGTTTAATCGTACCTTTA
8940	30	100.0	34	..............................	GCCCGTAATGCGCTCCGGTTTAATCGTACCTTTA
9004	30	100.0	34	..............................	GCGGTCGTGTGTGCTGTTGCGGTTTAATCGTACC
9068	30	100.0	38	..............................	GTCCGATGCGCTCACCTGGGGCGGTTTAATCGTACCTT
9136	30	100.0	36	..............................	GCTTGATAATCTCCCCCGTTTAGGTTTAATCGTACC
9202	30	100.0	38	..............................	CTTAAGAAGATTAGAAGCAAGAGGTTTAATCGTACCTT
9270	30	100.0	36	..............................	GCGAACAGAAAAAATGTCACAGGTTTAATCGTACCT
9336	30	100.0	37	..............................	CATTGAGTGAACAGCCGTTAGGGTTTAATCGTACCTT
9403	30	100.0	36	..............................	ATTGAGTGAACAGCCGTTAGGGTTTAATCGTACCTT
9469	30	100.0	36	..............................	CAAAACAAAGGCGATTTACCCGGTTTAATCGTACCT
9535	30	100.0	37	..............................	CGGAACACCATACGCATCAGGTTTAATCGTACCTTTA
9602	30	100.0	34	..............................	ACCTGATGGGTATTGCTGCGGTTTAATCGTACCT
9666	30	100.0	37	..............................	ACTTAGTAATGTAAGAGCGAGGGTTTAATCGTACCTT
9733	30	100.0	36	..............................	TGTCGCCATTCTCGCCTACAAGGTTTAATCGTACCT
9799	30	100.0	37	..............................	AGTGTCTGTAGAGTCGTGCTTGGTTTAATCGTACCTT
9866	30	100.0	36	..............................	GCTCGATGGTGGTGACGGGTCGGTTTAATCGTACCT
9932	30	100.0	22	..............................	GGAGAAGTAGGAGAGTCATTAA	Deletion [9984]
9984	30	100.0	36	..............................	ATCTTTAAGGTGTGTGAAATGTTAGCTAATCTTAAT
10050	30	100.0	36	..............................	AGAGAATAAGGGTTAAAGCATAGATAACAACCTTAA
10116	30	100.0	35	..............................	ATCGGACATACGCTGACCAATAACGCTATCTTTTG
10181	30	100.0	34	..............................	TAGGAATGGACATAATAGGTCTATATTTTTTAGC
10245	30	100.0	35	..............................	CTTCGTACAGTTCGTTATAGGTATTATGGATTATG
10310	30	100.0	36	..............................	TTAAAAAAGTACTGCATACTATCAGGCGTTGCCACT
10376	30	100.0	34	..............................	AAGTGTCGATCGTGAGCGTACCGCCGTTATTGGC
10440	30	100.0	35	..............................	AGTGGTCTGAGGTGTTTGGGCTAAACCCAGCATGG
10505	30	100.0	35	..............................	TTCTTTTACTACTTCGGTGTAAATGCTATACATCT
10570	30	100.0	36	..............................	TCAAACCGCATCAGCTCTTTAGGAAAGAGAACTGCT
10636	30	100.0	37	..............................	ACAGGAATGCTCACGACGGCAACACCCCCCCCACTTG
10703	30	100.0	35	..............................	AGAGAGATTAGTATTCCAAATTTCACGGCAGACCT
10768	30	100.0	37	..............................	TCCTTATAGCGTTGCACGGCCTCGGCCCATAATTGGT
10835	30	100.0	35	..............................	ATACATAGTCTATAACTTTTCGGTTTGCGGCATCC
10900	30	100.0	37	..............................	CTACTCTTTTTTCTGAAAAGAAAAAAAATATTTGTTT
10967	30	100.0	35	..............................	TCTGGTGGAGGTGGTGGTGATGAAGGATCAGAAGG
11032	30	100.0	0	..............................	|
==========	======	======	======	==============================	====================================================	==================
161	30	99.9	36	GGTTTAATCGTACCTTTATGGAATTGAAAT
# Left flank : TTTAAAATGTATTGGTGATATGTATGTGATTATAGTTTATGATGTAGGTGAAAAGCGAGTAGGCAAAATGTTGAAGCTTTGCCGCCAGTATTTGTGCTGGATTCAGAACTCAGTTTTGGAGGGAGAATTATCTGAAGCTAAACTTCGGAAATTACAAATGAAGATGAAAGCTATCATTGATGAGTCCGAGGATAGTGTCATAGTTTTTACCAATAAAATGGGGTATAATATGAACAAACAGATTCTTGGAAAAGAAAGGATGTCAACCGACAATTTCTTATAATAAAAGTTGTCGATGTGGTTTTTCCAAACAATAAACCAATAAATTCTAAACATCATTTAGATCTTTGACATGTTGTAACACCAATAAATATAAATGGTTGT…
# Right flank : AATAACAATCTTTTTTCAGTTTTTACCTTAATAGGTAGGGTGTCCAGTTCGTTGTACCAATTTTAGCTCACTTTCCTAAGCGTTTTGGTTCGTTCTGTAACCCAGTTTTTGGACAAGTGCTCGGTTGACCAA
# Questionable array : NO	Score: 6.25
#	Score Detail : 1:0, 2:0, 3:3, 4:1.00, 5:0, 6:0.25, 7:0.00, 8:1, 9:1,
#	Score Legend : 1: cas, 2: likely_repeat, 3: motif_match, 4: overall_repeat_identity, 5: one_repeat_cluster, 6: exp_repeat_length, 7:exp_spacer_length, 8: spacer_identity, 9: log(total repeats) - log(total mutated repeats),
# Primary repeat : GGTTTAATCGTACCTTTATGGAATTGAAAT
# Alternate repeat : NA
# Directional analysis summary from each method:
#	Motif ATTGAAA(N) match prediction: F Score: 4.5/4.5
#	A,T distribution in repeat prediction: NA [Repeat is AT rich:70.00%AT]
#	Reference repeat match prediction: NA
#	Secondary Structural analysis prediction: NA [-0.80,0.00] Score: 0/0.37
#	Array degeneracy analysis prediction: F [0-1] Score: 0.41/0.41
#	AT richness analysis in flanks prediction: NA [66.7-66.7]%AT Score: 0/0.27
#	Longer leader analysis prediction: NA
#	----------------------------------------------------------------------------
#	Final direction: F [4.91,0 Confidence: HIGH]
# Array family : NA
//
Array 1 728-100		**** Predicted by CRISPRDetect 2.2 ***
>js4906-22-4_S11_scaffold_25974 id=96743866 bin="abawaca_82_fasta"		Array_Orientation: Reverse
Position	Repeat	%id	Spacer	Repeat_Sequence	Spacer_Sequence	Insertion/Deletion
==========	======	======	======	====================================	==============================	==================
727	36	100.0	29	....................................	AATTTAATAAAATAGATGAAGATGGATAA
662	36	100.0	30	....................................	TAAAAATTCTGATATGGCAAAAGCAAATAA
596	36	100.0	30	....................................	TCGTGGCATATTCTCCTTTGCCGCGCTTCA
530	36	100.0	30	....................................	ACGTAGCGTTGTTTGTAGTGGAACTCTCCA
464	36	100.0	29	....................................	TGTAAGGAAACATCCTGAATGTGTAATTT
399	36	100.0	30	....................................	TTTGTATATGACATAACAAGTATTATATTA
333	36	100.0	30	....................................	TATTCTTTAAAAAGGCTTGGCGGTATCTTT
267	36	100.0	30	....................................	TCAGAGGAAGCACGCAAGAAAGACGCATAA
201	36	100.0	30	....................................	CACTTCTTCTTTGTCTACTCTCTCTATAAG
135	36	100.0	0	....................................	|
==========	======	======	======	====================================	==============================	==================
10	36	100.0	30	GTTGTGGTTTGATGTAGGAATTAAATGATATACAAC
# Left flank : GTATTATGCTGGCGAAATTAAGAAAATATCACTTCCTTTTATCTTATGACAGAATACAGACTTAATGCATATCATATTATGTGGTTATTTGTGTTTTTCGATTTGCCGGTTTCTACCAAAAAAGAAATGAAGGCAGCTGCACTTTTTCGTAAGAATTTGGAAAAAGACGGCTTTTCTATGATGCAGTTTTCTGTTTATATACGGCATTGTGCGTCAAGAGAAAGTTTGGATGTGCATGTGAAAAGAGTGAAGGCTTTATTGCCTGAAACTGGAAAGGTTAGCATACTAAGTGTTACAGACAAGCAATATGGGGACATCTATAATTTCTGGGGCAAACCAAAGAGCATTAAAAAGAGTAAAATCACTCAGAAAGTTATAGGTACA…
# Right flank : CTATTAACATAAAGCTCTAAAGCAGCCAAAGGAGAATAAAAGAGGTTGGAACGTAAACAGTTGGGAATGAGTAGATTTGCACAAAGTTGCCAAATCGGCA
# Questionable array : NO	Score: 3.26
#	Score Detail : 1:0, 2:0, 3:0, 4:1.00, 5:0, 6:0.25, 7:0.01, 8:1, 9:1,
#	Score Legend : 1: cas, 2: likely_repeat, 3: motif_match, 4: overall_repeat_identity, 5: one_repeat_cluster, 6: exp_repeat_length, 7:exp_spacer_length, 8: spacer_identity, 9: log(total repeats) - log(total mutated repeats),
# Primary repeat : GTTGTGGTTTGATGTAGGAATTAAATGATATACAAC
# Alternate repeat : NA
# Directional analysis summary from each method:
#	Motif ATTGAAA(N) match prediction: NA Score: 0/4.5
#	A,T distribution in repeat prediction: NA [Repeat is AT rich:69.44%AT]
#	Reference repeat match prediction: NA
#	Secondary Structural analysis prediction: R [0.00,-3.00] Score: 0.37/0.37
#	Array degeneracy analysis prediction: NA [0-0] Score: 0/0.41
#	AT richness analysis in flanks prediction: R [65.0-76.7]%AT Score: 0.27/0.27
#	Longer leader analysis prediction: NA
#	----------------------------------------------------------------------------
#	Final direction: R [0,0.64 Confidence: HIGH]
# Array family : NA
//
Array 1 549-11147		**** Predicted by CRISPRDetect 2.2 ***
>js4906-22-4_S11_scaffold_2062 id=96732954 bin="abawaca_93_fasta"		Array_Orientation: Forward
Position	Repeat	%id	Spacer	Repeat_Sequence	Spacer_Sequence	Insertion/Deletion
==========	======	======	======	==============================	=======================================================	==================
549	30	100.0	39	..............................	ATCTTTGGTTAATAAGTATGCTGATTCTCGTCTCTCCGC
618	30	100.0	34	..............................	ATCAGAACCATCAAGGTCACCACCATTCTGTAAT
682	30	100.0	36	..............................	TGCCGAAAGAGGTAAACGCAATCAGTTTTATGGTGT
748	30	100.0	36	..............................	ACTATCCTGTGAAAGTTGTCGTTGACGTTCATACTG
814	30	100.0	35	..............................	AAAGAGGAAGACGGCGGATTATTAAGAGGTGCAGT
879	30	100.0	34	..............................	AGAGAAATATTAAGATTCATGATTTTCGGAAGTT
943	30	100.0	34	..............................	TGTCAACTTCCCATTTCTTATCTAAGTACTCATA
1007	30	100.0	35	..............................	GCCACACCACCGAGGACCCAGCCGGGGCACCGAGG
1072	30	100.0	34	..............................	AGCCAACTCATCACATAAGAAACTGGCGTACATA
1136	30	100.0	35	..............................	CCTTGTGAAACACTTGACGGTATACCTCGAACACT
1201	30	100.0	39	..............................	ACAGCACCGCCAGCACACTCGCAAGCACTGTCTTTACTT
1270	30	100.0	35	..............................	CGAGCTCCAGACCCTCGGCGGGTGCGTCGTCGTTG
1335	30	100.0	36	..............................	TAGATAGAGCGCGAAATCTTGAACGAGCATTTTACG
1401	30	100.0	35	..............................	CGGTTCGACATCCAAGGCGGCGGCGATGCGCTCTA
1466	30	100.0	35	..............................	TGCGGTTGTATTTATAGCCTTTGCGCTTCAGCTCT
1531	30	100.0	39	..............................	TAGATAGAGCGCGAAATCTTGAACGAGCATTTTACGCCC
1600	30	100.0	36	..............................	AATTTGGCGGCGATTCTTGTTTGCTTGTTTTTGAGG
1666	30	100.0	34	..............................	TAACAAAGCACGTAAGCAGTAATGAAATGTGTAT
1730	30	100.0	35	..............................	ACTTTCGCGAGCGTTATGAGGACGAGCAGAAGTCC
1795	30	100.0	37	..............................	AGCACATGCCTGCCTTGCGCCACGACCAATCCTCACC
1862	30	100.0	37	..............................	AATTCAGAACAAAAGAAATACTTATAAGGCTTACTTT
1929	30	100.0	35	..............................	CCGAGAGACTGACCAAGAATCTGAGGAATAAGAGA
1994	30	100.0	34	..............................	ATTTGTGGATTATAATGGTAAATTTATTTCAAAT
2058	30	100.0	37	..............................	TCATAATAAACAGGACCGTTATTGAGTTGTTGAACAG
2125	30	100.0	35	..............................	ACATGCGAGAAAGAATCAGCAGCAGACGCACGGTT
2190	30	100.0	34	..............................	ACAGAAGTGGCGCCGGAAGCCACTTTAGACAAAG
2254	30	100.0	35	..............................	CTCCGTACTTCTGACGGTCGTTATGTTGACCAAAA
2319	30	100.0	38	..............................	GAGCTTCTTTGCGGCTATAACCTGCGCGGGGTTTTGGG
2387	30	100.0	35	..............................	AGAGAGCCGGCACCGGAAGCAATTCCGGCTAAGGA
2452	30	100.0	34	..............................	TAGTAAAACGCACGGAGGTCTGACATGGTAGAAT
2516	30	100.0	36	..............................	AACTTCGCGAACGTGCTGCTAATGCTCGAAGTGCTG
2582	30	100.0	35	..............................	ATGGAATTCTGTAACTTGAACCTCATCGCAATACG
2647	30	100.0	36	..............................	TTAGTCAAGAAATCGACAATGTTAGCATTGTCATCT
2713	30	100.0	35	..............................	GTCAAAATTGGCTGCCTCGTAATAACCAGACGTGC
2778	30	100.0	34	..............................	TTTGCAACAGCACCTATTTCGAAATTATACGAAG
2842	30	100.0	37	..............................	TATAGCCCCGGTGTCGTACCATTTTCGCGGCTTCTCG
2909	30	100.0	35	..............................	TGGCTCTATCCTGCGCAGCAGTTTGGCCCGTTGGT
2974	30	100.0	37	..............................	TTGATAGCTCATACCGGTAAGTAGTGCTGCTGTCTAG
3041	30	100.0	37	..............................	AACGGTCTGCTCGGCCTTATCGCTTAACGGGTTGTAG
3108	30	100.0	38	..............................	CATCTGCTACGGGCTGGATAGTTATAACGCTGTCATAC
3176	30	100.0	35	..............................	GGGCATAGCGGGGCGAGGGTGCCCGGCTGGGCACC
3241	30	100.0	36	..............................	GTATTCGCGCGTCTTTGCAATTTCTGAGGACTTCCG
3307	30	100.0	34	..............................	TCGTGGAGCGTCTGGAGCGGGACGAAGGATCAAA
3371	30	100.0	36	..............................	ACCTATGATGAGCACCGAAGAAGTAAAAGAGAAGTT
3437	30	100.0	34	..............................	TTTATCAATAATCCGACTTTGCTCGCTTATCTGT
3501	30	100.0	37	..............................	GATGGCTCGACTTACAATTTTGGCGAGGTTAAGCAAA
3568	30	100.0	35	..............................	GAACAAAGTGGCTAATCTTAATTTGCTTAAAGCTG
3633	30	100.0	34	..............................	ATATTAGCACTACCACCAACATTTAATTCAGGAT
3697	30	100.0	35	..............................	CATGTTGCCCCCACCGATGATGCAGACCCAGTCTG
3762	30	100.0	36	..............................	TGCCTGATGCCAACGAGGGCACCAGACGGGCGCAAA
3828	30	100.0	34	..............................	TAAGAGGGACGTTATTTTTACATGGGTCGTTAGG
3892	30	100.0	34	..............................	TTATGTTTAACAAAATTTAGATGTTTATGATAAA
3956	30	100.0	39	..............................	CGCGTTGCGCTCCTGCTTGAAGCCTAACGGGGTGCTCGT
4025	30	100.0	36	..............................	AATGTATTTGCATTTAATGATGAAGGTTTGGATAAT
4091	30	100.0	36	..............................	TGGTCATTCAATTCTTATTTCTTAAATTTGGTGTAA
4157	30	100.0	34	..............................	TTAACAATATTCTTAGCAAACTTAAAGCCCGAAA
4221	30	100.0	35	..............................	CGTTAAAATGGGAAGACGGCCCGACGTTGGCCGAG
4286	30	100.0	37	..............................	GTGGACAAACCACGGCCTTGAAGTACGTGCGAAGCTG
4353	30	100.0	34	..............................	GGAGCAAACGTCCACTACCTGCTGCACAGTCGTT
4417	30	100.0	35	..............................	ATGAAATAAGCGTAACCTTTCCGTTTGCGTCCGTT
4482	30	100.0	34	..............................	AGGATATAGAGGTAGTTATTACGCAGGGAGGAGC
4546	30	100.0	35	..............................	TGATATTCTCAAAATTTTTAATGTTCTATAATAGA
4611	30	100.0	36	..............................	GTCCATCCACGCTTGTTCTGGTGTCAATTTTGGACA
4677	30	100.0	35	..............................	GTAAGCGACCATGCACCGTTTTTGCGGTTGATGGC
4742	30	100.0	35	..............................	GCTACTTGTGGCTACTCGTGGCTATCTGGTGCTAC
4807	30	100.0	39	..............................	TGGCGAGGCGTGGCACCAGGTTCGAGCTCCTGGATGGGG
4876	30	100.0	36	..............................	AAACTTGGTCGTAATGGTCAGTATGTCAAAGATGAT
4942	30	100.0	35	..............................	GTCACACAAGTCATTACCAAAAACACCCTCGTATA
5007	30	100.0	34	..............................	TGCAGAGTGGCTCGCAGGCGAGCTGCTCGAAGCA
5071	30	100.0	34	..............................	TACAAGACCGTACAAGACCATACGAGACCATACA
5135	30	100.0	34	..............................	TTGTCTAAGAAATTCGGCATCGGCTATTACTGGG
5199	30	100.0	34	..............................	GCAAATCGCATAACTTCGAAAGTTCGGCGTTGGA
5263	30	100.0	38	..............................	AGCTACACATTTATATATGTGTTATTGTATATACTACC
5331	30	100.0	36	..............................	ATAAAAAAGACAAAGGAAAGTCTTATTTATTGGATT
5397	30	100.0	34	..............................	GGCCTTGCGCTGCTCCTCTACGCTCTCGGCATCC
5461	30	100.0	38	..............................	TACTTCTTAAGAACAAGCTTTTTACGTCTATAACTCAG
5529	30	100.0	34	..............................	TGGTATTGTCAATCGGTACAAGGTTTCCGACCAC
5593	30	100.0	35	..............................	GTACCAGGTCCATTCTCTCCGAATACGTAAGTTTT
5658	30	100.0	37	..............................	TTAACAATATTCTTGGCGAACTTAAAACCACTGAAGC
5725	30	100.0	36	..............................	CTTTTTGTGTATGTATAGTGACATTGTGAAGTGTAG
5791	30	100.0	34	..............................	AAGCATTGGCAGTCGAAAAAACTTGGCTACTCTG
5855	30	100.0	35	..............................	AATGAATTTTGTGTGTCGGCAACGGCTACAGCGTA
5920	30	100.0	35	..............................	TATACGTTCATGTACTGATAACTATAAAAGCAACG
5985	30	100.0	38	..............................	AGAAGTTAAAAGAGTAGCAATATACGAAGAACTGTCAA
6053	30	100.0	34	..............................	CTATTTCTAAGTGGCGTGTAACGTTAACAGATTC
6117	30	100.0	37	..............................	AGAATAAAAGTTACTATAAACAAAGCTAACACTAAAC
6184	30	100.0	37	..............................	TGCACTTTACTGACGTAGATGTGGAGTATATACACGA
6251	30	100.0	35	..............................	GAACGTCTGCCTTAGTCTGACCACGTGACGTGAAA
6316	30	100.0	36	..............................	TCAATTACAAAGTAAATTTTCGTCTATCTTGGGACG
6382	30	100.0	34	..............................	TCGCAGGAATAAGCCTTTCCTTTTTTTACGGGCA
6446	30	100.0	35	..............................	CAATGCGCGAAGACGGAACTTCGCGAGGACGTTTG
6511	30	100.0	35	..............................	GAAAATGCAATCTATTGGGGACCTTATCTATTGAG
6576	30	100.0	34	..............................	CGACTATCGGCAAATCCATCTCGCGCAGGAACTC
6640	30	100.0	34	..............................	GTTCGTTGTCGCTTGGGAACAACATATCTGGTAT
6704	30	96.7	36	....................A.........	ATTGGCAATTACTTGGCAAGTATATTGCGCCGTCAA
6770	30	100.0	37	..............................	CAGAGGAGCCCTCCGCTCTCTCGCGTTCCTCGCGCAG
6837	30	100.0	37	..............................	ACTTGAGAGCCGCCATTCACGAACGCTGCATTAATGC
6904	30	96.7	35	..........C...................	ATCAAGAGGAAGAACAGAACAATAATACTTTGATA
6969	30	100.0	36	..............................	GGCTGTCTAAACACATATCGTCGGGCTGTACTGGAT
7035	30	100.0	34	..............................	TTTGGACGTATTCCGTCAATAGGATTTAGGTTCA
7099	30	100.0	34	..............................	TTGGGGATATTTCCCCCGAAATGAATTTGCCTGT
7163	30	100.0	37	..............................	AAAGGTAGTATTAAGAAGCTTATCGGGCGAGAGCTGG
7230	30	100.0	35	..............................	ACAGCATAATAAAACAAAATACTTAACTGATTATG
7295	30	100.0	36	..............................	GCCTCTCCTGTTATCACCTTTGAGGAAGCTGCAACC
7361	30	100.0	35	..............................	ACAATAAAAAGAGTTTGCGTACCAAATTACGCAAA
7426	30	100.0	34	..............................	TAGGGACGTTTCCGTTACCCTACACGGCGTGGCA
7490	30	100.0	35	..............................	GAGTACCAGGTCGGCAATTTCCAGCATTCAGCGAG
7555	30	100.0	38	..............................	GGCGGGAGGGCACCCACTCAGGCGGGAGGGCACCCCCA
7623	30	100.0	34	..............................	TGCATCCTTGCCGTGAGCAGCGATGTTACTTTGG
7687	30	100.0	34	..............................	TCCAGACAGCAGGGAGGCGCAAAGGTGGTGCCGG
7751	30	100.0	35	..............................	TGGTTAGGCAATTTCCTTCGAATTTTTGCTGATGA
7816	30	100.0	35	..............................	ACATGAGACAAAGAATCTTGAGAATTAGCATAATT
7881	30	100.0	37	..............................	TCTGAAACGACTATTGCTAATCAGTTAGCGGCTGGCA
7948	30	100.0	35	..............................	GGCTGTTCACGGTCAAATGCTTGAAGCTGATTATA
8013	30	100.0	36	..............................	AGGTGACGGTTCTGTTGCTGCTGCTGCTGTTAATCC
8079	30	100.0	36	..............................	AATTACGCAACTTGTTTCGAAAATTGTGTGATCTTG
8145	30	100.0	36	..............................	AACTCAGATGCTATTTTGCGAACTAACTTCAATTTG
8211	30	100.0	34	..............................	GACTTTGACGCTGTTGGTATGGAGGCTACTTCCC
8275	30	100.0	34	..............................	GCGAAAGCACCTAAATGTTCGCCACCAGTTTTAG
8339	30	100.0	34	..............................	TCATAAGGTTTTTGGCAAGTACAGAACGGACAGA
8403	30	100.0	34	..............................	ATGGAGTCGAACCACCGCAAAGGTCCATGCCGGG
8467	30	100.0	35	..............................	TAAGCTAAACCCTCATTTCTTTTCTCACAAACTAT
8532	30	100.0	34	..............................	ACGCTTGAACGCTGCGCCCTGGCTTGCTTCAGCT
8596	30	100.0	35	..............................	AGATGTTCGCCACCTGTCTTAGAAACGGTATCAGC
8661	30	100.0	36	..............................	ATCACGACACAGAGTAGATTTAAATTGATTCATAAA
8727	30	100.0	37	..............................	TACTGCAAAAGTAACAAAAAATTACCTAAAACCAATC
8794	30	100.0	34	..............................	ATCATTAAAGACACTCCAAGAATAATCAGAAAGA
8858	30	100.0	34	..............................	AAGTTGCTTTTGATTAATGCCCGTAATGCGCTCC
8922	30	100.0	34	..............................	AAGTTGCTTTTGATTAATGCCCGTAATGCGCTCC
8986	30	100.0	38	..............................	GACGGGGGCGAGGGCGTGGCGGTCGTGTGTGCTGTTGC
9054	30	100.0	36	..............................	AAAGATCGTGCTACGTCCGATGCGCTCACCTGGGGC
9120	30	100.0	38	..............................	GGACGAAAGTCCGGCGGCTTGATAATCTCCCCCGTTTA
9188	30	100.0	36	..............................	AGACCTTTAAAAATCTTAAGAAGATTAGAAGCAAGA
9254	30	100.0	37	..............................	AAATGGAGCAATAGAAGCGAACAGAAAAAATGTCACA
9321	30	100.0	36	..............................	TCAAGATTTGAATAACATTGAGTGAACAGCCGTTAG
9387	30	100.0	36	..............................	TCAAGATTTGAATAACATTGAGTGAACAGCCGTTAG
9453	30	100.0	37	..............................	ACATTTGAATCATATTCAAAACAAAGGCGATTTACCC
9520	30	100.0	34	..............................	TTCGGCAGAGGCATTCGGAACACCATACGCATCA
9584	30	100.0	37	..............................	CGAATACTATTCACACGGACCTGATGGGTATTGCTGC
9651	30	100.0	36	..............................	CAAGGCGGTCGATATACTTAGTAATGTAAGAGCGAG
9717	30	100.0	37	..............................	TCAGGATTGAGCTTGATGTCGCCATTCTCGCCTACAA
9784	30	100.0	36	..............................	CTTTGAGGTGCTTGTAGTGTCTGTAGAGTCGTGCTT
9850	30	100.0	37	..............................	TACTCAAGGAAGTGGTGCTCGATGGTGGTGACGGGTC
9917	30	100.0	37	..............................	TACGCATCAATTTCGGGAGAAGTAGGAGAGTCATTAA
9984	30	100.0	55	..............................	ATCTTTAAGGTGTGTGAAATGTTAGCTAATCTTAATGGTTTAATCGTACCTTTAT
10069	30	100.0	36	..............................	ATAGATAACAACCTTAAGGTTTAATCGTACCTTTAT
10135	30	100.0	36	..............................	ATAACGCTATCTTTTGGGTTTAATCGTACCTTTATG
10201	30	100.0	35	..............................	CTATATTTTTTAGCGGTTTAATCGTACCTTTATGG
10266	30	100.0	34	..............................	TATTATGGATTATGGGTTTAATCGTACCTTTATG
10330	30	100.0	35	..............................	ATCAGGCGTTGCCACTGGTTTAATCGTACCTTTAT
10395	30	100.0	36	..............................	ACCGCCGTTATTGGCGGTTTAATCGTACCTTTATGG
10461	30	100.0	34	..............................	TAAACCCAGCATGGGGTTTAATCGTACCTTTATG
10525	30	100.0	35	..............................	AAATGCTATACATCTGGTTTAATCGTACCTTTATG
10590	30	100.0	35	..............................	AGGAAAGAGAACTGCTGGTTTAATCGTACCTTTAT
10655	30	100.0	36	..............................	CAACACCCCCCCCACTTGGGTTTAATCGTACCTTTA
10721	30	100.0	37	..............................	AATTTCACGGCAGACCTGGTTTAATCGTACCTTTATG
10788	30	100.0	35	..............................	CTCGGCCCATAATTGGTGGTTTAATCGTACCTTTA
10853	30	100.0	37	..............................	TTCGGTTTGCGGCATCCGGTTTAATCGTACCTTTATG
10920	30	100.0	35	..............................	AAAAAAAATATTTGTTTGGTTTAATCGTACCTTTA
10985	30	100.0	37	..............................	GATGAAGGATCAGAAGGGGTTTAATCGTACCTTTATG
11052	30	100.0	35	..............................	TTTTTACCTTAATAGGTAGGGTGTCCAGTTCGTTG
11117	30	100.0	0	..............................	|
==========	======	======	======	==============================	=======================================================	==================
162	30	100.0	36	GGTTTAATCGTACCTTTATGGAATTGAAAT
# Left flank : TTTAAAATGTATTGGTGATATGTATGTGATTATAGTTTATGATGTAGGTGAAAAGCGAGTAGGCAAAATGTTGAAGCTTTGCCGCCAGTATTTGTGCTGGATTCAGAACTCAGTTTTGGAGGGAGAATTATCTGAAGCTAAACTTCGGAAATTACAAATGAAGATGAAAGCTATCATTGATGAGTCCGAGGATAGTGTCATAGTTTTTACCAATAAAATGGGGTATAATATGAACAAACAGATTCTTGGAAAAGAAAGGATGTCAACCGACAATTTCTTATAATAAAAGTTGTCGATGTGGTTTTTCCAAACAATAAACCAATAAATTCTAAACATCATTTAGATCTTTGACATGTTGTAACACCAATAAATATAAATGGTTGT…
# Right flank : TGGTTCGTTCTGTAACCCAGTTTTTGGACAAGTGCTCGGTTGACCAA
# Questionable array : NO	Score: 6.26
#	Score Detail : 1:0, 2:0, 3:3, 4:1.00, 5:0, 6:0.25, 7:0.01, 8:1, 9:1,
#	Score Legend : 1: cas, 2: likely_repeat, 3: motif_match, 4: overall_repeat_identity, 5: one_repeat_cluster, 6: exp_repeat_length, 7:exp_spacer_length, 8: spacer_identity, 9: log(total repeats) - log(total mutated repeats),
# Primary repeat : GGTTTAATCGTACCTTTATGGAATTGAAAT
# Alternate repeat : NA
# Directional analysis summary from each method:
#	Motif ATTGAAA(N) match prediction: F Score: 4.5/4.5
#	A,T distribution in repeat prediction: NA [Repeat is AT rich:70.00%AT]
#	Reference repeat match prediction: NA
#	Secondary Structural analysis prediction: NA [-0.80,0.00] Score: 0/0.37
#	Array degeneracy analysis prediction: F [0-5] Score: 0.41/0.41
#	AT richness analysis in flanks prediction: F [66.7-43.3]%AT Score: 0.27/0.27
#	Longer leader analysis prediction: NA
#	----------------------------------------------------------------------------
#	Final direction: F [5.18,0 Confidence: HIGH]
# Array family : NA
//
Array 1 16-10017		**** Predicted by CRISPRDetect 2.2 ***
>js4906-22-5_S12_scaffold_2137 id=96784534 bin="js4906-22-5_S12_UNK"		Array_Orientation: Forward
Position	Repeat	%id	Spacer	Repeat_Sequence	Spacer_Sequence	Insertion/Deletion
==========	======	======	======	==============================	===============================================	==================
16	30	100.0	34	..............................	AGCCAACTCATCACATAAGAAACTGGCGTACATA
80	30	100.0	35	..............................	CCTTGTGAAACACTTGACGGTATACCTCGAACACT
145	30	100.0	39	..............................	ACAGCACCGCCAGCACACTCGCAAGCACTGTCTTTACTT
214	30	100.0	35	..............................	CGAGCTCCAGACCCTCGGCGGGTGCGTCGTCGTTG
279	30	100.0	36	..............................	TAGATAGAGCGCGAAATCTTGAACGAGCATTTTACG
345	30	100.0	35	..............................	CGGTTCGACATCCAAGGCGGCGGCGATGCGCTCTA
410	30	100.0	35	..............................	TGCGGTTGTATTTATAGCCTTTGCGCTTCAGCTCT
475	30	100.0	39	..............................	TAGATAGAGCGCGAAATCTTGAACGAGCATTTTACGCCC
544	30	100.0	36	..............................	AATTTGGCGGCGATTCTTGTTTGCTTGTTTTTGAGG
610	30	100.0	34	..............................	TAACAAAGCACGTAAGCAGTAATGAAATGTGTAT
674	30	100.0	35	..............................	ACTTTCGCGAGCGTTATGAGGACGAGCAGAAGTCC
739	30	100.0	37	..............................	AGCACATGCCTGCCTTGCGCCACGACCAATCCTCACC
806	30	100.0	37	..............................	AATTCAGAACAAAAGAAATACTTATAAGGCTTACTTT
873	30	100.0	35	..............................	CCGAGAGACTGACCAAGAATCTGAGGAATAAGAGA
938	30	100.0	34	..............................	ATTTGTGGATTATAATGGTAAATTTATTTCAAAT
1002	30	100.0	37	..............................	TCATAATAAACAGGACCGTTATTGAGTTGTTGAACAG
1069	30	100.0	35	..............................	ACATGCGAGAAAGAATCAGCAGCAGACGCACGGTT
1134	30	100.0	34	..............................	ACAGAAGTGGCGCCGGAAGCCACTTTAGACAAAG
1198	30	100.0	35	..............................	CTCCGTACTTCTGACGGTCGTTATGTTGACCAAAA
1263	30	100.0	38	..............................	GAGCTTCTTTGCGGCTATAACCTGCGCGGGGTTTTGGG
1331	30	100.0	35	..............................	AGAGAGCCGGCACCGGAAGCAATTCCGGCTAAGGA
1396	30	100.0	34	..............................	TAGTAAAACGCACGGAGGTCTGACATGGTAGAAT
1460	30	100.0	36	..............................	AACTTCGCGAACGTGCTGCTAATGCTCGAAGTGCTG
1526	30	100.0	35	..............................	ATGGAATTCTGTAACTTGAACCTCATCGCAATACG
1591	30	100.0	36	..............................	TTAGTCAAGAAATCGACAATGTTAGCATTGTCATCT
1657	30	100.0	35	..............................	GTCAAAATTGGCTGCCTCGTAATAACCAGACGTGC
1722	30	100.0	34	..............................	TTTGCAACAGCACCTATTTCGAAATTATACGAAG
1786	30	100.0	37	..............................	TATAGCCCCGGTGTCGTACCATTTTCGCGGCTTCTCG
1853	30	100.0	35	..............................	TGGCTCTATCCTGCGCAGCAGTTTGGCCCGTTGGT
1918	30	100.0	37	..............................	TTGATAGCTCATACCGGTAAGTAGTGCTGCTGTCTAG
1985	30	100.0	37	..............................	AACGGTCTGCTCGGCCTTATCGCTTAACGGGTTGTAG
2052	30	100.0	38	..............................	CATCTGCTACGGGCTGGATAGTTATAACGCTGTCATAC
2120	30	100.0	35	..............................	GGGCATAGCGGGGCGAGGGTGCCCGGCTGGGCACC
2185	30	100.0	36	..............................	GTATTCGCGCGTCTTTGCAATTTCTGAGGACTTCCG
2251	30	100.0	34	..............................	TCGTGGAGCGTCTGGAGCGGGACGAAGGATCAAA
2315	30	100.0	36	..............................	ACCTATGATGAGCACCGAAGAAGTAAAAGAGAAGTT
2381	30	100.0	34	..............................	TTTATCAATAATCCGACTTTGCTCGCTTATCTGT
2445	30	100.0	37	..............................	GATGGCTCGACTTACAATTTTGGCGAGGTTAAGCAAA
2512	30	100.0	35	..............................	GAACAAAGTGGCTAATCTTAATTTGCTTAAAGCTG
2577	30	100.0	34	..............................	ATATTAGCACTACCACCAACATTTAATTCAGGAT
2641	30	100.0	35	..............................	CATGTTGCCCCCACCGATGATGCAGACCCAGTCTG
2706	30	100.0	36	..............................	TGCCTGATGCCAACGAGGGCACCAGACGGGCGCAAA
2772	30	100.0	34	..............................	TAAGAGGGACGTTATTTTTACATGGGTCGTTAGG
2836	30	100.0	34	..............................	TTATGTTTAACAAAATTTAGATGTTTATGATAAA
2900	30	100.0	39	..............................	CGCGTTGCGCTCCTGCTTGAAGCCTAACGGGGTGCTCGT
2969	30	100.0	36	..............................	AATGTATTTGCATTTAATGATGAAGGTTTGGATAAT
3035	30	100.0	36	..............................	TGGTCATTCAATTCTTATTTCTTAAATTTGGTGTAA
3101	30	100.0	34	..............................	TTAACAATATTCTTAGCAAACTTAAAGCCCGAAA
3165	30	100.0	35	..............................	CGTTAAAATGGGAAGACGGCCCGACGTTGGCCGAG
3230	30	100.0	37	..............................	GTGGACAAACCACGGCCTTGAAGTACGTGCGAAGCTG
3297	30	100.0	34	..............................	GGAGCAAACGTCCACTACCTGCTGCACAGTCGTT
3361	30	100.0	35	..............................	ATGAAATAAGCGTAACCTTTCCGTTTGCGTCCGTT
3426	30	100.0	34	..............................	AGGATATAGAGGTAGTTATTACGCAGGGAGGAGC
3490	30	100.0	35	..............................	TGATATTCTCAAAATTTTTAATGTTCTATAATAGA
3555	30	100.0	36	..............................	GTCCATCCACGCTTGTTCTGGTGTCAATTTTGGACA
3621	30	100.0	35	..............................	GTAAGCGACCATGCACCGTTTTTGCGGTTGATGGC
3686	30	100.0	35	..............................	GCTACTTGTGGCTACTCGTGGCTATCTGGTGCTAC
3751	30	100.0	39	..............................	TGGCGAGGCGTGGCACCAGGTTCGAGCTCCTGGATGGGG
3820	30	100.0	36	..............................	AAACTTGGTCGTAATGGTCAGTATGTCAAAGATGAT
3886	30	100.0	35	..............................	GTCACACAAGTCATTACCAAAAACACCCTCGTATA
3951	30	100.0	34	..............................	TGCAGAGTGGCTCGCAGGCGAGCTGCTCGAAGCA
4015	30	100.0	34	..............................	TACAAGACCGTACAAGACCATACGAGACCATACA
4079	30	100.0	34	..............................	TTGTCTAAGAAATTCGGCATCGGCTATTACTGGG
4143	30	100.0	34	..............................	GCAAATCGCATAACTTCGAAAGTTCGGCGTTGGA
4207	30	100.0	38	..............................	AGCTACACATTTATATATGTGTTATTGTATATACTACC
4275	30	100.0	36	..............................	ATAAAAAAGACAAAGGAAAGTCTTATTTATTGGATT
4341	30	100.0	34	..............................	GGCCTTGCGCTGCTCCTCTACGCTCTCGGCATCC
4405	30	100.0	38	..............................	TACTTCTTAAGAACAAGCTTTTTACGTCTATAACTCAG
4473	30	100.0	34	..............................	TGGTATTGTCAATCGGTACAAGGTTTCCGACCAC
4537	30	100.0	35	..............................	GTACCAGGTCCATTCTCTCCGAATACGTAAGTTTT
4602	30	100.0	37	..............................	TTAACAATATTCTTGGCGAACTTAAAACCACTGAAGC
4669	30	100.0	36	..............................	CTTTTTGTGTATGTATAGTGACATTGTGAAGTGTAG
4735	30	100.0	34	..............................	AAGCATTGGCAGTCGAAAAAACTTGGCTACTCTG
4799	30	100.0	35	..............................	AATGAATTTTGTGTGTCGGCAACGGCTACAGCGTA
4864	30	100.0	35	..............................	TATACGTTCATGTACTGATAACTATAAAAGCAACG
4929	30	100.0	38	..............................	AGAAGTTAAAAGAGTAGCAATATACGAAGAACTGTCAA
4997	30	100.0	34	..............................	CTATTTCTAAGTGGCGTGTAACGTTAACAGATTC
5061	30	100.0	37	..............................	AGAATAAAAGTTACTATAAACAAAGCTAACACTAAAC
5128	30	100.0	37	..............................	TGCACTTTACTGACGTAGATGTGGAGTATATACACGA
5195	30	100.0	35	..............................	GAACGTCTGCCTTAGTCTGACCACGTGACGTGAAA
5260	30	100.0	36	..............................	TCAATTACAAAGTAAATTTTCGTCTATCTTGGGACG
5326	30	100.0	34	..............................	TCGCAGGAATAAGCCTTTCCTTTTTTTACGGGCA
5390	30	100.0	35	..............................	CAATGCGCGAAGACGGAACTTCGCGAGGACGTTTG
5455	30	100.0	35	..............................	GAAAATGCAATCTATTGGGGACCTTATCTATTGAG
5520	30	100.0	34	..............................	CGACTATCGGCAAATCCATCTCGCGCAGGAACTC
5584	30	100.0	34	..............................	GTTCGTTGTCGCTTGGGAACAACATATCTGGTAT
5648	30	96.7	36	....................A.........	ATTGGCAATTACTTGGCAAGTATATTGCGCCGTCAA
5714	30	100.0	37	..............................	CAGAGGAGCCCTCCGCTCTCTCGCGTTCCTCGCGCAG
5781	30	100.0	37	..............................	ACTTGAGAGCCGCCATTCACGAACGCTGCATTAATGC
5848	30	96.7	35	..........C...................	ATCAAGAGGAAGAACAGAACAATAATACTTTGATA
5913	30	100.0	36	..............................	GGCTGTCTAAACACATATCGTCGGGCTGTACTGGAT
5979	30	100.0	34	..............................	TTTGGACGTATTCCGTCAATAGGATTTAGGTTCA
6043	30	100.0	34	..............................	TTGGGGATATTTCCCCCGAAATGAATTTGCCTGT
6107	30	100.0	37	..............................	AAAGGTAGTATTAAGAAGCTTATCGGGCGAGAGCTGG
6174	30	100.0	35	..............................	ACAGCATAATAAAACAAAATACTTAACTGATTATG
6239	30	100.0	36	..............................	GCCTCTCCTGTTATCACCTTTGAGGAAGCTGCAACC
6305	30	100.0	35	..............................	ACAATAAAAAGAGTTTGCGTACCAAATTACGCAAA
6370	30	100.0	34	..............................	TAGGGACGTTTCCGTTACCCTACACGGCGTGGCA
6434	30	100.0	35	..............................	GAGTACCAGGTCGGCAATTTCCAGCATTCAGCGAG
6499	30	100.0	38	..............................	GGCGGGAGGGCACCCACTCAGGCGGGAGGGCACCCCCA
6567	30	100.0	34	..............................	TGCATCCTTGCCGTGAGCAGCGATGTTACTTTGG
6631	30	100.0	34	..............................	TCCAGACAGCAGGGAGGCGCAAAGGTGGTGCCGG
6695	30	100.0	35	..............................	TGGTTAGGCAATTTCCTTCGAATTTTTGCTGATGA
6760	30	100.0	35	..............................	ACATGAGACAAAGAATCTTGAGAATTAGCATAATT
6825	30	100.0	37	..............................	TCTGAAACGACTATTGCTAATCAGTTAGCGGCTGGCA
6892	30	100.0	35	..............................	GGCTGTTCACGGTCAAATGCTTGAAGCTGATTATA
6957	30	100.0	36	..............................	AGGTGACGGTTCTGTTGCTGCTGCTGCTGTTAATCC
7023	30	100.0	36	..............................	AATTACGCAACTTGTTTCGAAAATTGTGTGATCTTG
7089	30	100.0	36	..............................	AACTCAGATGCTATTTTGCGAACTAACTTCAATTTG
7155	30	100.0	34	..............................	GACTTTGACGCTGTTGGTATGGAGGCTACTTCCC
7219	30	100.0	34	..............................	GCGAAAGCACCTAAATGTTCGCCACCAGTTTTAG
7283	30	100.0	34	..............................	TCATAAGGTTTTTGGCAAGTACAGAACGGACAGA
7347	30	100.0	34	..............................	ATGGAGTCGAACCACCGCAAAGGTCCATGCCGGG
7411	30	100.0	35	..............................	TAAGCTAAACCCTCATTTCTTTTCTCACAAACTAT
7476	30	100.0	34	..............................	ACGCTTGAACGCTGCGCCCTGGCTTGCTTCAGCT
7540	30	100.0	35	..............................	AGATGTTCGCCACCTGTCTTAGAAACGGTATCAGC
7605	30	100.0	36	..............................	ATCACGACACAGAGTAGATTTAAATTGATTCATAAA
7671	30	100.0	37	..............................	TACTGCAAAAGTAACAAAAAATTACCTAAAACCAATC
7738	30	100.0	34	..............................	ATCATTAAAGACACTCCAAGAATAATCAGAAAGA
7802	30	100.0	34	..............................	AAGTTGCTTTTGATTAATGCCCGTAATGCGCTCC
7866	30	100.0	34	..............................	AAGTTGCTTTTGATTAATGCCCGTAATGCGCTCC
7930	30	100.0	38	..............................	GACGGGGGCGAGGGCGTGGCGGTCGTGTGTGCTGTTGC
7998	30	100.0	36	..............................	AAAGATCGTGCTACGTCCGATGCGCTCACCTGGGGC
8064	30	100.0	38	..............................	GGACGAAAGTCCGGCGGCTTGATAATCTCCCCCGTTTA
8132	30	100.0	36	..............................	AGACCTTTAAAAATCTTAAGAAGATTAGAAGCAAGA
8198	30	100.0	37	..............................	AAATGGAGCAATAGAAGCGAACAGAAAAAATGTCACA
8265	30	100.0	36	..............................	TCAAGATTTGAATAACATTGAGTGAACAGCCGTTAG
8331	30	100.0	37	..............................	ACATTTGAATCATATTCAAAACAAAGGCGATTTACCC
8398	30	100.0	34	..............................	TTCGGCAGAGGCATTCGGAACACCATACGCATCA
8462	30	100.0	37	..............................	CGAATACTATTCACACGGACCTGATGGGTATTGCTGC
8529	30	100.0	36	..............................	CAAGGCGGTCGATATACTTAGTAATGTAAGAGCGAG
8595	30	100.0	37	..............................	TCAGGATTGAGCTTGATGTCGCCATTCTCGCCTACAA
8662	30	100.0	36	..............................	CTTTGAGGTGCTTGTAGTGTCTGTAGAGTCGTGCTT
8728	30	100.0	37	..............................	TACTCAAGGAAGTGGTGCTCGATGGTGGTGACGGGTC
8795	30	100.0	37	..............................	TACGCATCAATTTCGGGAGAAGTAGGAGAGTCATTAA
8862	30	100.0	47	..............................	ATCTTTAAGGTGTGTGAAATGTTAGCTAATCTTAATGGTTTAATCGT
8939	30	90.0	36	ACC...........................	GTTAAAGCATAGATAACAACCTTAAGGTTTAATCGT
9005	30	100.0	36	..............................	GCTGACCAATAACGCTATCTTTTGGGTTTAATCGTA
9071	30	100.0	35	..............................	TAATAGGTCTATATTTTTTAGCGGTTTAATCGTAC
9136	30	100.0	34	..............................	GTTATAGGTATTATGGATTATGGGTTTAATCGTA
9200	30	100.0	35	..............................	TGCATACTATCAGGCGTTGCCACTGGTTTAATCGT
9265	30	100.0	36	..............................	GTGAGCGTACCGCCGTTATTGGCGGTTTAATCGTAC
9331	30	100.0	34	..............................	GTTTGGGCTAAACCCAGCATGGGGTTTAATCGTA
9395	30	100.0	35	..............................	TTCGGTGTAAATGCTATACATCTGGTTTAATCGTA
9460	30	100.0	35	..............................	AGCTCTTTAGGAAAGAGAACTGCTGGTTTAATCGT
9525	30	100.0	36	..............................	CACGACGGCAACACCCCCCCCACTTGGGTTTAATCG
9591	30	100.0	37	..............................	GTATTCCAAATTTCACGGCAGACCTGGTTTAATCGTA
9658	30	100.0	35	..............................	TGCACGGCCTCGGCCCATAATTGGTGGTTTAATCG
9723	30	100.0	37	..............................	TATAACTTTTCGGTTTGCGGCATCCGGTTTAATCGTA
9790	30	100.0	35	..............................	CTGAAAAGAAAAAAAATATTTGTTTGGTTTAATCG
9855	30	100.0	37	..............................	GTGGTGGTGATGAAGGATCAGAAGGGGTTTAATCGTA
9922	30	100.0	35	..............................	TTTTTCAGTTTTTACCTTAATAGGTAGGGTGTCCA
9987	30	100.0	0	..............................	|
==========	======	======	======	==============================	===============================================	==================
153	30	99.9	36	GGTTTAATCGTACCTTTATGGAATTGAAAT
# Left flank : GCCGGGGCACCGAGGG
# Right flank : AAGCGTTTTGGTTCGTTCTGTAACCCAGTTTTTGGACAAGTGCTCGGT
# Questionable array : NO	Score: 6.26
#	Score Detail : 1:0, 2:0, 3:3, 4:1.00, 5:0, 6:0.25, 7:0.01, 8:1, 9:1,
#	Score Legend : 1: cas, 2: likely_repeat, 3: motif_match, 4: overall_repeat_identity, 5: one_repeat_cluster, 6: exp_repeat_length, 7:exp_spacer_length, 8: spacer_identity, 9: log(total repeats) - log(total mutated repeats),
# Primary repeat : GGTTTAATCGTACCTTTATGGAATTGAAAT
# Alternate repeat : NA
# Directional analysis summary from each method:
#	Motif ATTGAAA(N) match prediction: F Score: 4.5/4.5
#	A,T distribution in repeat prediction: NA [Repeat is AT rich:70.00%AT]
#	Reference repeat match prediction: NA
#	Secondary Structural analysis prediction: NA [-0.80,0.00] Score: 0/0.37
#	Array degeneracy analysis prediction: F [0-3] Score: 0.41/0.41
#	AT richness analysis in flanks prediction: R [3.3-45.0]%AT Score: 0.27/0.27
#	Longer leader analysis prediction: NA
#	----------------------------------------------------------------------------
#	Final direction: F [4.91,0.27 Confidence: HIGH]
# Array family : NA
//
Array 1 468-2130		**** Predicted by CRISPRDetect 2.2 ***
>js4906-23-2_S13_scaffold_12295 id=96790987 bin="js4906-23-2_S13_UNK"		Array_Orientation: Forward
Position	Repeat	%id	Spacer	Repeat_Sequence	Spacer_Sequence	Insertion/Deletion
==========	======	======	======	====================================	================================	==================
468	36	100.0	30	....................................	TACGTTCATCGCAACCCGAGTGCTCGATAA
534	36	100.0	28	....................................	AACAAAAATAATATATTAGCTAAATCCG
598	36	100.0	29	....................................	AACAATCCCGGCTTGCTGAAAGCGCTCGT
663	36	100.0	29	....................................	CGGCAAGCTTATCGGCTTCTTTTATTTCT
728	36	100.0	28	....................................	TCGAAGGAGAGAGACTCGGCATGAGAGT
792	36	100.0	29	....................................	TGACAAGTTTCCACAAAGGTGTTTTCACT
857	36	100.0	28	....................................	TTATTAATATCTAACATTAAAGAAGGTA
921	36	100.0	29	....................................	TTTTAAGTTCGAAATTTGTGCTTATCTGA
986	36	100.0	29	....................................	TGCAGAACTGGGTACTTAGTGATATGGAA
1051	36	100.0	32	....................................	GAGGACGAAGATGGAAGAGAACACTTTTTCGA
1119	36	100.0	28	....................................	GACTTCTAACAAGAAGTACACAACTATG
1183	36	100.0	29	....................................	AACTCCTTAGAAAGCTGATATGAATCATT
1248	36	100.0	30	....................................	ATAGCGGTACGTTCACAAATGGCACGTTCA
1314	36	100.0	29	....................................	CGTTTTCCAGCCAGCAGACTAAAGGATGG
1379	36	100.0	27	....................................	ATGGCAAAGTGTTCCAGATGTAGCCTT
1442	36	100.0	29	....................................	TATAAGGTACGTGCGCACACTACATTATA
1507	36	100.0	30	....................................	ACTTTCAGCCAGTCACCAGCCTTGATTGTT
1573	36	100.0	30	....................................	CTTTTCGAGGTGAGGTTTCAAACTTTCTGC
1639	36	100.0	29	....................................	TATTGTTCAGGGAGTTGATATATTCCTCA
1704	36	100.0	29	....................................	CCGAATGCACAACAGAGAATTGAGACCTT
1769	36	100.0	30	....................................	TCTCTTTCATTGCTTTCTCTCCATGTGAGA
1835	36	100.0	29	....................................	GAGAAACTGCGAAATCTTTTTCATATCTT
1900	36	100.0	28	....................................	ATTCAGCAGTACCGGAAGACATATTACC
1964	36	100.0	30	....................................	AACTATTGCAGGTTATTACGCGACTCTTTC
2030	36	100.0	28	....................................	TTTTAAACATTCAGTAAAAATTATGGCA
2094	36	100.0	0	....................................	|
==========	======	======	======	====================================	================================	==================
26	36	100.0	29	ATCTACAATAGTAGAAATTATTGAAGCATACTAGCC
# Left flank : CGCTTTCTCATTTCAGACGGCGATATACCCATTTTTTGTGCCGAAGCCTCGATAGCCAACACCGTAAAGGCGAGGCGGTCAAACTCTGGGTCACTTTTCAGTAATAGTTCTCTATCTTCCATTCTTTACAAAATATTGTATTTACATGCAAATTTAAAGATTTTCTCTGATATCCCACTCAATTTCGGAGTTAAATAAAGAAAAATAGCCCGATTTTGCCAAAATCTTTGCTGGTGATGGAAGAAGAATCATAAAAGTATGAGTAAACTTCTCTCTAGGAGCAGAAGAATCTTGGTGAGTTGGAAGGTAGAATAAGCCGTTCCCTTTCTCCTAAGTTTTTACTCTCTAAAACATAGCAAAAGTGGTTGTTCGAAATTTCCGAGC…
# Right flank : TCTTATCGATTGCAAAGATACAAAAAATCCTTTAAATAAAGGCATCTTCTGCATATCTTTTTACTACAAAAATATAAAGACCAAGGTTTGCTAAGTCAGAAATAGACTATAGCTTGGTCCCTATGAATTGCATTACCATACTTAGTAAGCTTATCAGAATCAACATCAAAGAGAATTACGCTATCATCTGCTGTGAAGTGTTTAGCATAAGCCTCTATCTTAGCCACAAGATTATCCACAATTCTCTTTGTATTCCTTATCTCATACACAGAAAACTGAAGACGAATGGCACCATTACTTTTCAGCATTTTAGAAAAGTTGGTACGCATCTTGTCATCCGATATGTCATAACTAACAATTATCATTTAAAACTCAAATATTGG…
# Questionable array : NO	Score: 3.26
#	Score Detail : 1:0, 2:0, 3:0, 4:1.00, 5:0, 6:0.25, 7:0.01, 8:1, 9:1,
#	Score Legend : 1: cas, 2: likely_repeat, 3: motif_match, 4: overall_repeat_identity, 5: one_repeat_cluster, 6: exp_repeat_length, 7:exp_spacer_length, 8: spacer_identity, 9: log(total repeats) - log(total mutated repeats),
# Primary repeat : ATCTACAATAGTAGAAATTATTGAAGCATACTAGCC
# Alternate repeat : NA
# Directional analysis summary from each method:
#	Motif ATTGAAA(N) match prediction: NA Score: 0/4.5
#	A,T distribution in repeat prediction: NA [Repeat is AT rich:69.44%AT]
#	Reference repeat match prediction: NA
#	Secondary Structural analysis prediction: F [-3.40,-0.90] Score: 0.37/0.37
#	Array degeneracy analysis prediction: NA [0-0] Score: 0/0.41
#	AT richness analysis in flanks prediction: R [61.7-71.7]%AT Score: 0.27/0.27
#	Longer leader analysis prediction: NA
#	----------------------------------------------------------------------------
#	Final direction: F [0.37,0.27 Confidence: LOW]
# Array family : NA
//
Array 1 1911-509		**** Predicted by CRISPRDetect 2.2 ***
>js4906-23-2_S13_scaffold_6832 id=96792524 bin="js4906-23-2_S13_UNK"		Array_Orientation: Reverse
Position	Repeat	%id	Spacer	Repeat_Sequence	Spacer_Sequence	Insertion/Deletion
==========	======	======	======	==============================	=====================================	==================
1910	30	100.0	35	..............................	ATTGATGTTGTTGTGTTAAATGTTACAAGAAAGTA
1845	30	100.0	32	..............................	ACCGTTGCTGTAGTAAAAGGTGGATATATGAA
1783	30	100.0	37	..............................	AGCGATACATCAACAGCAGTGCCCGATGGTTACAAGG
1716	30	100.0	37	..............................	TGCCACACAAGAGGCAGCAGCGTATCAAAATTCGCTT
1649	30	100.0	35	..............................	ACAGCATCAAAATAAAGACGCTTACGCTCAATTAA
1584	30	100.0	35	..............................	AGTAGAACGAACAAGTTCGCAAAAGGCAACATAAT
1519	30	100.0	34	..............................	GTGGTAGTAATATCATTAGTAGATATAACAGCAG
1455	30	100.0	37	..............................	TCTGATTATCGTCTTGAGGATTTGCTTGCAGCAGGTG
1388	30	100.0	36	..............................	CTCGATGAACGTCTGCTTCTTCTCCTCCTCGGCGTT
1322	30	100.0	35	..............................	TAATGCGGATTTAATAAAACATACTAATTACCTGT
1257	30	100.0	36	..............................	AAACAGGTTCCTGTGATTGCTAATAGTACTCTTTTG
1191	30	100.0	34	..............................	AATTTAAATAGACGTTTAATTAGATTCATTGTTT
1127	30	100.0	35	..............................	CGTATGGTTGCTTCTCGTGGATTTGGTATAGATGC
1062	30	100.0	35	..............................	TATCTTTCAGACTAATTTTTCATCTTCTTGGAATA
997	30	100.0	35	..............................	GTAGGTATAAAGTTAAACAAAACTACTCCGCTTTT
932	30	100.0	37	..............................	TTAACAATGTTACGTTTAACTTTGAAACCGCTGTAAC
865	30	100.0	36	..............................	GCATAAGAACCGAGTAACTCGCCGTTAGAAGAATTA
799	30	100.0	34	..............................	GATGAACCGTCTACTCAATTTCTTTGCCGTGACG
735	30	100.0	35	..............................	CGCACAAAGGAAAGACATTCACCTTCACAAGGTGA
670	30	100.0	37	..............................	ACGTGATGTTATCAATGATACCATGTTGGCTACTCTC
603	30	100.0	35	..............................	TAATTGAGAATAAGCTTGGCTCTACTGAGAAGACT
538	30	100.0	0	..............................	|
==========	======	======	======	==============================	=====================================	==================
22	30	100.0	35	GTCTTAATTGTACCTTTATGGAATTGAAAT
# Left flank : CTTTTAAAATGTATTGGTGATATGTATGTTATCGTTGTTTATGATGTAGGCGAGAGACGTGTCGGTAAAATGCTGAAACTGTGTCGTCAATACCTATGTTGGATACAAAACTCCGTATTTGAAGGCGAACTGTCTGAAGCAAAACTTAGGGAGTTGAAACTGAAAATAAAAGGATTTATCGACCAGTCTGAGGACAGCATAATCATTTTTACAAATAAAATAGGTTATAATATGGACAAACAAATACTTGGGAAAGAGAGGATGTCAACCGACAATTTCTTGTAATAAAAGTTGTCGATGTAGTTGTTCCAAACGACAAACTACTCTTTCCGAAGCATCATTTAGATCTTTGACTTGTTGTAATACCAATAAATATAACGGTTG…
# Right flank : CGGGCGAATTACATCCATAGTATCTATTATTAGTTGATTATCAATGTTATACGCTCTAAACGGTAGAAAAGTGACCGTATGGATTCTGATTAGATACGAAAAGGTGAATATTTAACGTATTTAACTTTCGATCACATCAGAAATCACGAAATCAGGGTTGTGAGGAACGCTTTTAACCGCCCCCATAATATGGTGAATGGAAGTTATAGGACGAAATCCATAAAGGGGTACGGTTGAAACGGCTCCCTTAAACGTAGGGTGTGATTACATGTCATACCCTTTTATTCTAAAAAGCATTTTTGTGTAGTTTACGATGCTACGTTTTGCTGTTTTTTACTTAGTAGACGCAGTTTTTCCATTGTTTATGCCGTGTTTCGAGATAA…
# Questionable array : NO	Score: 6.26
#	Score Detail : 1:0, 2:0, 3:3, 4:1.00, 5:0, 6:0.25, 7:0.01, 8:1, 9:1,
#	Score Legend : 1: cas, 2: likely_repeat, 3: motif_match, 4: overall_repeat_identity, 5: one_repeat_cluster, 6: exp_repeat_length, 7:exp_spacer_length, 8: spacer_identity, 9: log(total repeats) - log(total mutated repeats),
# Primary repeat : GTCTTAATTGTACCTTTATGGAATTGAAAT
# Alternate repeat : NA
# Directional analysis summary from each method:
#	Motif ATTGAAA(N) match prediction: R Score: 4.5/4.5
#	A,T distribution in repeat prediction: NA [Repeat is AT rich:73.33%AT]
#	Reference repeat match prediction: NA
#	Secondary Structural analysis prediction: NA [0.00,-0.80] Score: 0/0.37
#	Array degeneracy analysis prediction: NA [0-0] Score: 0/0.41
#	AT richness analysis in flanks prediction: NA [68.3-61.7]%AT Score: 0/0.27
#	Longer leader analysis prediction: NA
#	----------------------------------------------------------------------------
#	Final direction: R [0,4.5 Confidence: HIGH]
# Array family : NA
//
Array 1 192-2431		**** Predicted by CRISPRDetect 2.2 ***
>js4906-23-2_S13_scaffold_10737 id=96821429 bin="abawaca_66_fasta"		Array_Orientation: Forward
Position	Repeat	%id	Spacer	Repeat_Sequence	Spacer_Sequence	Insertion/Deletion
==========	======	======	======	==============================	=====================================	==================
192	30	100.0	37	..............................	TACTGAAAGAAACCAAGGGAGCCGGGACAGTTACACT
259	30	100.0	36	..............................	TACAACAATTAATGGATGATTGCGAGGTTAGCCGTA
325	30	100.0	35	..............................	GAAGAAACTCAGCAAGAAGGGCATTTGATAATGGC
390	30	100.0	35	..............................	GAAGGTGGTTGGGATTCTCTCTGCAACGGTGTAGG
455	30	100.0	34	..............................	GCAGGAGGCAAGGTAGTGATGCGCCGTGATGCCG
519	30	100.0	35	..............................	AAAAAAGGCAGTCCTCTATAAATCCTCGGCGGCGG
584	30	100.0	34	..............................	CGTGCCAAGGAAATACTGAAGTTGACGGAAGACT
648	30	100.0	34	..............................	ATGGCGGCAAGAAAATAAGTTTTTAACAAATAAA
712	30	100.0	37	..............................	TTCATTCTCGCTAGCGGTTCACTGCCAGGCTTCGATT
779	30	100.0	34	..............................	GGCTTTGCGCCAACAGCGTGAACTTAAAAAAGCG
843	30	100.0	36	..............................	GAAGAATATTCTCGTGGCCATTCATTCTTTACTTAT
909	30	100.0	34	..............................	GTTGGACGCAAGGCGGAGGGCGATAGCCCACACC
973	30	100.0	34	..............................	AGTAAAGAAGAACTTATCTATCGTTTTATACTTA
1037	30	100.0	36	..............................	ACGATTTCGAGGTTAGAAGTAGAATTGAGTTTAAAA
1103	30	100.0	34	..............................	CTATTCGAGAAGTACAGAGATAGAACTGGTAAAA
1167	30	100.0	34	..............................	GTCCAACAACTCACAAATTTCATCGTGAAATATG
1231	30	100.0	37	..............................	AGCGAGAACGCCAGGCGGAGGGCGATAGCCCACACCG
1298	30	100.0	34	..............................	CCATCTAAAGGGTACGAGCAATCTTAGATAGCGT
1362	30	100.0	37	..............................	TTGAAGGATGGTGAAGATTATACATATGGAAAGCATT
1429	30	100.0	35	..............................	GGAACAGAAGGATGCTTATGAGCAGGGATTGTCTC
1494	30	100.0	36	..............................	ACTTGGAGCAACTGCCAGCACGTATTGCAGAGCAGA
1560	30	100.0	34	..............................	AAAGAAGAGAGGGATGAAAAATATAAGGTTATTC
1624	30	100.0	34	..............................	AACTTCTCTACATGACACTTGATGAGGTATGCCG
1688	30	100.0	35	..............................	ACAACAAGAAGGCTCCTTAATGAAATGGTACAAGA
1753	30	100.0	34	..............................	GAAGGACAGTAGAGAGGAACGGACGCAACTGCAT
1817	30	100.0	34	..............................	TATTCAGGTGGGCGAGGTGGTTGCTTTTCCTCCT
1881	30	100.0	36	..............................	ACAACAACATCAACTGTCTCGTTGTCGGGCAGGTGG
1947	30	100.0	35	..............................	TGTGGCTACATTATTACTTCAGCAACTTCCATAGC
2012	30	100.0	34	..............................	AATACAAAAAAATAGCTGAGAGTGCCTTATTTAA
2076	30	100.0	35	..............................	CAGACCAAGTAAAGCTCTATGGTGACAAGGTGCAA
2141	30	100.0	34	..............................	TTATAACCGATACCAGGAAGTTCTTGAATCTTTT
2205	30	100.0	37	..............................	TATATAGACCATATAAACACAATTAAAACAGATAATC
2272	30	100.0	36	..............................	TCAGGAAGGAGACAAAACTACCAGCGTGAGGATGCA
2338	30	100.0	36	..............................	TACAAAATCGTATGGGTAGAGTTTTTCCCTAGTCAA
2404	27	90.0	0	...........................---	|
==========	======	======	======	==============================	=====================================	==================
35	30	99.7	35	GTTCTAATCGTACCTTTATGGAATTGAAAT
# Left flank : TTTCCGTTTCTAGGTTCGGAAAAAACTCCGAAAGTGTTCTTTGACTTATTGAAACCTCCATAAATAGGCAGGTTGTCGTAAGGCCGCAGAAAAAATATCTTTAGGCATCGACATTTTTTCTGAAGATTTTTTGTATCTTTGCACCCGCAAACCCATAGATTCTTAGGACATCTATTCCTTAAATCTTACGGG
# Right flank : |
# Questionable array : NO	Score: 6.25
#	Score Detail : 1:0, 2:0, 3:3, 4:0.99, 5:0, 6:0.25, 7:0.01, 8:1, 9:1,
#	Score Legend : 1: cas, 2: likely_repeat, 3: motif_match, 4: overall_repeat_identity, 5: one_repeat_cluster, 6: exp_repeat_length, 7:exp_spacer_length, 8: spacer_identity, 9: log(total repeats) - log(total mutated repeats),
# Primary repeat : GTTCTAATCGTACCTTTATGGAATTGAAAT
# Alternate repeat : NA
# Directional analysis summary from each method:
#	Motif ATTGAAA(N) match prediction: F Score: 4.5/4.5
#	A,T distribution in repeat prediction: NA [Repeat is AT rich:70.00%AT]
#	Reference repeat match prediction: NA
#	Secondary Structural analysis prediction: NA [-0.80,0.00] Score: 0/0.37
#	Array degeneracy analysis prediction: F [0-1] Score: 0.41/0.41
#	AT richness analysis in flanks prediction: F [60.0-0.0]%AT Score: 0.27/0.27
#	Longer leader analysis prediction: NA
#	----------------------------------------------------------------------------
#	Final direction: F [5.18,0 Confidence: HIGH]
# Array family : NA
//
Array 1 201-2572		**** Predicted by CRISPRDetect 2.2 ***
>js4906-23-3_S14_scaffold_10063 id=96849413 bin="js4906-23-3_S14_UNK"		Array_Orientation: Forward
Position	Repeat	%id	Spacer	Repeat_Sequence	Spacer_Sequence	Insertion/Deletion
==========	======	======	======	==============================	=====================================	==================
201	30	100.0	37	..............................	TACTGAAAGAAACCAAGGGAGCCGGGACAGTTACACT
268	30	100.0	36	..............................	TACAACAATTAATGGATGATTGCGAGGTTAGCCGTA
334	30	100.0	35	..............................	GAAGAAACTCAGCAAGAAGGGCATTTGATAATGGC
399	30	100.0	35	..............................	GAAGGTGGTTGGGATTCTCTCTGCAACGGTGTAGG
464	30	100.0	34	..............................	GCAGGAGGCAAGGTAGTGATGCGCCGTGATGCCG
528	30	100.0	35	..............................	AAAAAAGGCAGTCCTCTATAAATCCTCGGCGGCGG
593	30	100.0	34	..............................	CGTGCCAAGGAAATACTGAAGTTGACGGAAGACT
657	30	100.0	34	..............................	ATGGCGGCAAGAAAATAAGTTTTTAACAAATAAA
721	30	100.0	37	..............................	TTCATTCTCGCTAGCGGTTCACTGCCAGGCTTCGATT
788	30	100.0	34	..............................	GGCTTTGCGCCAACAGCGTGAACTTAAAAAAGCG
852	30	100.0	36	..............................	GAAGAATATTCTCGTGGCCATTCATTCTTTACTTAT
918	30	100.0	34	..............................	GTTGGACGCAAGGCGGAGGGCGATAGCCCACACC
982	30	100.0	34	..............................	AGTAAAGAAGAACTTATCTATCGTTTTATACTTA
1046	30	100.0	36	..............................	ACGATTTCGAGGTTAGAAGTAGCATTGAGTTTAAAA
1112	30	100.0	34	..............................	CTATTCGAGAAGTACAGAGATAGAACTGGTAAAA
1176	30	100.0	34	..............................	GTCCAACAACTCACAAATTTCATCGTGAAATATG
1240	30	100.0	37	..............................	AGCGAGAACGCCAGGCGGAGGGCGATAGCCCACACCG
1307	30	100.0	34	..............................	CCATCTAAAGGGTACGAGCAATCTTAGATAGCGT
1371	30	100.0	37	..............................	TTGAAGGATGGTGAAGATTATACATATGGAAAGCATT
1438	30	100.0	35	..............................	GGAACAGAAGGATGCTTATGAGCAGGGATTGTCTC
1503	30	100.0	36	..............................	ACTTGGAGCAACTGCCAGCACGTATTGCAGAGCAGA
1569	30	100.0	34	..............................	AAAGAAGAGAGGGATGAAAAATATAAGGTTATTC
1633	30	100.0	34	..............................	AACTTCTCTACATGACACTTGATGAGGTATGCCG
1697	30	100.0	35	..............................	ACAACAAGAAGGCTCCTTAATGAAATGGTACAAGA
1762	30	100.0	34	..............................	GAAGGACAGTAGAGAGGAACGGACGCAACTGCAT
1826	30	100.0	34	..............................	TATTCAGGTGGGCGAGGTGGTTGCTTTTCCTCCT
1890	30	100.0	36	..............................	ACAACAACATCAACTGTCTCGTTGTCGGGCAGGTGG
1956	30	100.0	35	..............................	TGTGGCTACATTATTACTTCAGCAACTTCCATAGC
2021	30	100.0	34	..............................	AATACAAAAAAATAGCTGAGAGTGCCTTATTTAA
2085	30	100.0	35	..............................	CAGACCAAGTAAAGCTCTATGGTGACAAGGTGCAA
2150	30	100.0	34	..............................	TTATAACCGATACCAGGAAGTTCTTGAATCTTTT
2214	30	100.0	37	..............................	TATATAGACCATATAAACACAATTAAAACAGATAATC
2281	30	100.0	36	..............................	TCAGGAAGGAGACAAAACTACCAGCGTGAGGATGCA
2347	30	100.0	36	..............................	TACAAAATCGTATGGGTAGAGTTTTTCCCTAGTCAA
2413	30	100.0	34	..............................	GAGATTTTTCCAACTCCCTGCTTTGGAGTATTTT
2477	30	100.0	35	..............................	GTTCATCGGTTGGAAGTGCGGATCCTGCCAGTGCA
2542	30	100.0	0	..............................	|
==========	======	======	======	==============================	=====================================	==================
37	30	100.0	35	GTTCTAATCGTACCTTTATGGAATTGAAAT
# Left flank : GGTTCTATTTTTCCGTTTCTAGGTTCGGAAAAAACTCCGAAAGTGTTCTTTGACTTATTGAAACCTCCATAAATAGGCAGGTTGTCGTAAGGCCGCAGAAAAAATATCTTTAGGCATCGACATTTTTTCTGAAGATTTTTTGTATCTTTGCACCCGCAAACCCATAGATTCTTAGGACATCTATTCCTTAAATCTTACGGG
# Right flank : AAT
# Questionable array : NO	Score: 6.26
#	Score Detail : 1:0, 2:0, 3:3, 4:1.00, 5:0, 6:0.25, 7:0.01, 8:1, 9:1,
#	Score Legend : 1: cas, 2: likely_repeat, 3: motif_match, 4: overall_repeat_identity, 5: one_repeat_cluster, 6: exp_repeat_length, 7:exp_spacer_length, 8: spacer_identity, 9: log(total repeats) - log(total mutated repeats),
# Primary repeat : GTTCTAATCGTACCTTTATGGAATTGAAAT
# Alternate repeat : NA
# Directional analysis summary from each method:
#	Motif ATTGAAA(N) match prediction: F Score: 4.5/4.5
#	A,T distribution in repeat prediction: NA [Repeat is AT rich:70.00%AT]
#	Reference repeat match prediction: NA
#	Secondary Structural analysis prediction: NA [-0.80,0.00] Score: 0/0.37
#	Array degeneracy analysis prediction: NA [0-0] Score: 0/0.41
#	AT richness analysis in flanks prediction: F [60.0-5.0]%AT Score: 0.27/0.27
#	Longer leader analysis prediction: NA
#	----------------------------------------------------------------------------
#	Final direction: F [4.77,0 Confidence: HIGH]
# Array family : NA
//
Array 1 1911-509		**** Predicted by CRISPRDetect 2.2 ***
>js4906-23-3_S14_scaffold_7118 id=96833468 bin="maxbin2_maxbin_008_fasta"		Array_Orientation: Reverse
Position	Repeat	%id	Spacer	Repeat_Sequence	Spacer_Sequence	Insertion/Deletion
==========	======	======	======	==============================	=====================================	==================
1910	30	100.0	35	..............................	ATTGATGTTGTTGTGTTAAATGTTACAAGAAAGTA
1845	30	100.0	32	..............................	ACCGTTGCTGTAGTAAAAGGTGGATATATGAA
1783	30	100.0	37	..............................	AGCGATACATCAACAGCAGTGCCCGATGGTTACAAGG
1716	30	100.0	37	..............................	TGCCACACAAGAGGCAGCAGCGTATCAAAATTCGCTT
1649	30	100.0	35	..............................	ACAGCATCAAAATAAAGACGCTTACGCTCAATTAA
1584	30	100.0	35	..............................	AGTAGAACGAACAAGTTCGCAAAAGGCAACATAAT
1519	30	100.0	34	..............................	GTGGTAGTAATATCATTAGTAGATATAACAGCAG
1455	30	100.0	37	..............................	TCTGATTATCGTCTTGAGGATTTGCTTGCAGCAGGTG
1388	30	100.0	36	..............................	CTCGATGAACGTCTGCTTCTTCTCCTCCTCGGCGTT
1322	30	100.0	35	..............................	TAATGCGGATTTAATAAAACATACTAATTACCTGT
1257	30	100.0	36	..............................	AAACAGGTTCCTGTGATTGCTAATAGTACTCTTTTG
1191	30	100.0	34	..............................	AATTTAAATAGACGTTTAATTAGATTCATTGTTT
1127	30	100.0	35	..............................	CGTATGGTTGCTTCTCGTGGATTTGGTATAGATGC
1062	30	100.0	35	..............................	TATCTTTCAGACTAATTTTTCATCTTCTTGGAATA
997	30	100.0	35	..............................	GTAGGTATAAAGTTAAACAAAACTACTCCGCTTTT
932	30	100.0	37	..............................	TTAACAATGTTACGTTTAACTTTGAAACCGCTGTAAC
865	30	100.0	36	..............................	GCATAAGAACCGAGTAACTCGCCGTTAGAAGAATTA
799	30	100.0	34	..............................	GATGAACCGTCTACTCAATTTCTTTGCCGTGACG
735	30	100.0	35	..............................	CGCACAAAGGAAAGACATTCACCTTCACAAGGTGA
670	30	100.0	37	..............................	ACGTGATGTTATCAATGATACCATGTTGGCTACTCTC
603	30	100.0	35	..............................	TAATTGAGAATAAGCTTGGCTCTACTGAGAAGACT
538	30	100.0	0	..............................	|
==========	======	======	======	==============================	=====================================	==================
22	30	100.0	35	GTCTTAATTGTACCTTTATGGAATTGAAAT
# Left flank : CTTTTAAAATGTATTGGTGATATGTATGTTATCGTTGTTTATGATGTAGGCGAGAGACGTGTCGGTAAAATGCTGAAACTGTGTCGTCAATACCTATGTTGGATACAAAACTCCGTATTTGAAGGCGAACTGTCTGAAGCAAAACTTAGGGAGTTGAAACTGAAAATAAAAGGATTTATCGACCAGTCTGAGGACAGCATAATCATTTTTACAAATAAAATAGGTTATAATATGGACAAACAAATACTTGGGAAAGAGAGGATGTCAACCGACAATTTCTTGTAATAAAAGTTGTCGATGTAGTTGTTCCAAACGACAAACTACTCTTTCCGAAGCATCATTTAGATCTTTGACTTGTTGTAATACCAATAAATATAACGGTTG…
# Right flank : CGGGCGAATTACATCCATAGTATCTATTATTAGTTGATTATCAATGTTATACGCTCTAAACGGTAGAAAAGTGACCGTATGGATTCTGATTAGATACGAAAAGGTGAATATTTAACGTATTTAACTTTCGATCACATCAGAAATCACGAAATCAGGGTTGTGAGGAACGCTTTTAACCGCCCCCATAATATGGTGAATGGAAGTTATAGGACGAAATCCATAAAGGGGTACGGTTGAAACGGCTCCCTTAAACGTAGGGTGTGATTACATGTCATACCCTTTTATTCTAAAAAGCATTTTTGTGTAGTTTACGATGCTACGTTTTGCTGTTTTTTACTTAGTAGACGCAGTTTTTCCATTGTTTATGCCGTGTTTCGAGATAA…
# Questionable array : NO	Score: 6.26
#	Score Detail : 1:0, 2:0, 3:3, 4:1.00, 5:0, 6:0.25, 7:0.01, 8:1, 9:1,
#	Score Legend : 1: cas, 2: likely_repeat, 3: motif_match, 4: overall_repeat_identity, 5: one_repeat_cluster, 6: exp_repeat_length, 7:exp_spacer_length, 8: spacer_identity, 9: log(total repeats) - log(total mutated repeats),
# Primary repeat : GTCTTAATTGTACCTTTATGGAATTGAAAT
# Alternate repeat : NA
# Directional analysis summary from each method:
#	Motif ATTGAAA(N) match prediction: R Score: 4.5/4.5
#	A,T distribution in repeat prediction: NA [Repeat is AT rich:73.33%AT]
#	Reference repeat match prediction: NA
#	Secondary Structural analysis prediction: NA [0.00,-0.80] Score: 0/0.37
#	Array degeneracy analysis prediction: NA [0-0] Score: 0/0.41
#	AT richness analysis in flanks prediction: NA [68.3-61.7]%AT Score: 0/0.27
#	Longer leader analysis prediction: NA
#	----------------------------------------------------------------------------
#	Final direction: R [0,4.5 Confidence: HIGH]
# Array family : NA
//
Array 1 468-2130		**** Predicted by CRISPRDetect 2.2 ***
>js4906-23-3_S14_scaffold_12279 id=96838629 bin="js4906-23-3_S14_UNK"		Array_Orientation: Forward
Position	Repeat	%id	Spacer	Repeat_Sequence	Spacer_Sequence	Insertion/Deletion
==========	======	======	======	====================================	================================	==================
468	36	100.0	30	....................................	TACGTTCATCGCAACCCGAGTGCTCGATAA
534	36	100.0	28	....................................	AACAAAAATAATATATTAGCTAAATCCG
598	36	100.0	29	....................................	AACAATCCCGGCTTGCTGAAAGCGCTCGT
663	36	100.0	29	....................................	CGGCAAGCTTATCGGCTTCTTTTATTTCT
728	36	100.0	28	....................................	TCGAAGGAGAGAGACTCGGCATGAGAGT
792	36	100.0	29	....................................	TGACAAGTTTCCACAAAGGTGTTTTCACT
857	36	100.0	28	....................................	TTATTAATATCTAACATTAAAGAAGGTA
921	36	100.0	29	....................................	TTTTAAGTTCGAAATTTGTGCTTATCTGA
986	36	100.0	29	....................................	TGCAGAACTGGGTACTTAGTGATATGGAA
1051	36	100.0	32	....................................	GAGGACGAAGATGGAAGAGAACACTTTTTCGA
1119	36	100.0	28	....................................	GACTTCTAACAAGAAGTACACAACTATG
1183	36	100.0	29	....................................	AACTCCTTAGAAAGCTGATATGAATCATT
1248	36	100.0	30	....................................	ATAGCGGTACGTTCACAAATGGCACGTTCA
1314	36	100.0	29	....................................	CGTTTTCCAGCCAGCAGACTAAAGGATGG
1379	36	100.0	27	....................................	ATGGCAAAGTGTTCCAGATGTAGCCTT
1442	36	100.0	29	....................................	TATAAGGTACGTGCGCACACTACATTATA
1507	36	100.0	30	....................................	ACTTTCAGCCAGTCACCAGCCTTGATTGTT
1573	36	100.0	30	....................................	CTTTTCGAGGTGAGGTTTCAAACTTTCTGC
1639	36	100.0	29	....................................	TATTGTTCAGGGAGTTGATATATTCCTCA
1704	36	100.0	29	....................................	CCGAATGCACAACAGAGAATTGAGACCTT
1769	36	100.0	30	....................................	TCTCTTTCATTGCTTTCTCTCCATGTGAGA
1835	36	100.0	29	....................................	GAGAAACTGCGAAATCTTTTTCATATCTT
1900	36	100.0	28	....................................	ATTCAGCAGTACCGGAAGACATATTACC
1964	36	100.0	30	....................................	AACTATTGCAGGTTATTACGCGACTCTTTC
2030	36	100.0	28	....................................	TTTTAAACATTCAGTAAAAATTATGGCA
2094	36	100.0	0	....................................	|
==========	======	======	======	====================================	================================	==================
26	36	100.0	29	ATCTACAATAGTAGAAATTATTGAAGCATACTAGCC
# Left flank : CGCTTTCTCATTTCAGACGGCGATATACCCATTTTTTGTGCCGAAGCCTCGATAGCCAACACCGTAAAGGCGAGGCGGTCAAACTCTGGGTCACTTTTCAGTAATAGTTCTCTATCTTCCATTCTTTACAAAATATTGTATTTACATGCAAATTTAAAGATTTTCTCTGATATCCCACTCAATTTCGGAGTTAAATAAAGAAAAATAGCCCGATTTTGCCAAAATCTTTGCTGGTGATGGAAGAAGAATCATAAAAGTATGAGTAAACTTCTCTCTAGGAGCAGAAGAATCTTGGTGAGTTGGAAGGTAGAATAAGCCGTTCCCTTTCTCCTAAGTTTTTACTCTCTAAAACATAGCAAAAGTGGTTGTTCGAAATTTCCGAGC…
# Right flank : TCTTATCGATTGCAAAGATACAAAAAATCCTTTAAATAAAGGCATCTTCTGCATATCTTTTTCCCTTCCCATAATATTGGGTACAATATTTCAAAGAACAACCTGTAAATAAGCAAGTTACACGCTTTACTACAAAAATATAAAGACCAAGGTTTGCTAAGTCAGAAATAGACTATAGCTTGGTCCCTATGAATTGCATTACCATACTTAGTAAGCTTATCAGAATCAACATCAAAGAGAATTACGCTATCATCTGCTGTGAAGTGTTTAGCATAAGCCTCTATCTTAGCCACAAGATTATCCACAATTCTCTTTGTATTCCTTATCTCATACACAGAAAACTGAAGACGAATGGCACCATTACTTTTCAGCATTTTAGAAAA…
# Questionable array : NO	Score: 3.26
#	Score Detail : 1:0, 2:0, 3:0, 4:1.00, 5:0, 6:0.25, 7:0.01, 8:1, 9:1,
#	Score Legend : 1: cas, 2: likely_repeat, 3: motif_match, 4: overall_repeat_identity, 5: one_repeat_cluster, 6: exp_repeat_length, 7:exp_spacer_length, 8: spacer_identity, 9: log(total repeats) - log(total mutated repeats),
# Primary repeat : ATCTACAATAGTAGAAATTATTGAAGCATACTAGCC
# Alternate repeat : NA
# Directional analysis summary from each method:
#	Motif ATTGAAA(N) match prediction: NA Score: 0/4.5
#	A,T distribution in repeat prediction: NA [Repeat is AT rich:69.44%AT]
#	Reference repeat match prediction: NA
#	Secondary Structural analysis prediction: F [-3.40,-0.90] Score: 0.37/0.37
#	Array degeneracy analysis prediction: NA [0-0] Score: 0/0.41
#	AT richness analysis in flanks prediction: R [61.7-71.7]%AT Score: 0.27/0.27
#	Longer leader analysis prediction: NA
#	----------------------------------------------------------------------------
#	Final direction: F [0.37,0.27 Confidence: LOW]
# Array family : NA
//
Array 1 1911-509		**** Predicted by CRISPRDetect 2.2 ***
>js4906-23-4_S15_scaffold_4272 id=96861888 bin="maxbin2_maxbin_007_fasta"		Array_Orientation: Reverse
Position	Repeat	%id	Spacer	Repeat_Sequence	Spacer_Sequence	Insertion/Deletion
==========	======	======	======	==============================	=====================================	==================
1910	30	100.0	35	..............................	ATTGATGTTGTTGTGTTAAATGTTACAAGAAAGTA
1845	30	100.0	32	..............................	ACCGTTGCTGTAGTAAAAGGTGGATATATGAA
1783	30	100.0	37	..............................	AGCGATACATCAACAGCAGTGCCCGATGGTTACAAGG
1716	30	100.0	37	..............................	TGCCACACAAGAGGCAGCAGCGTATCAAAATTCGCTT
1649	30	100.0	35	..............................	ACAGCATCAAAATAAAGACGCTTACGCTCAATTAA
1584	30	100.0	35	..............................	AGTAGAACGAACAAGTTCGCAAAAGGCAACATAAT
1519	30	100.0	34	..............................	GTGGTAGTAATATCATTAGTAGATATAACAGCAG
1455	30	100.0	37	..............................	TCTGATTATCGTCTTGAGGATTTGCTTGCAGCAGGTG
1388	30	100.0	36	..............................	CTCGATGAACGTCTGCTTCTTCTCCTCCTCGGCGTT
1322	30	100.0	35	..............................	TAATGCGGATTTAATAAAACATACTAATTACCTGT
1257	30	100.0	36	..............................	AAACAGGTTCCTGTGATTGCTAATAGTACTCTTTTG
1191	30	100.0	34	..............................	AATTTAAATAGACGTTTAATTAGATTCATTGTTT
1127	30	100.0	35	..............................	CGTATGGTTGCTTCTCGTGGATTTGGTATAGATGC
1062	30	100.0	35	..............................	TATCTTTCAGACTAATTTTTCATCTTCTTGGAATA
997	30	100.0	35	..............................	GTAGGTATAAAGTTAAACAAAACTACTCCGCTTTT
932	30	100.0	37	..............................	TTAACAATGTTACGTTTAACTTTGAAACCGCTGTAAC
865	30	100.0	36	..............................	GCATAAGAACCGAGTAACTCGCCGTTAGAAGAATTA
799	30	100.0	34	..............................	GATGAACCGTCTACTCAATTTCTTTGCCGTGACG
735	30	100.0	35	..............................	CGCACAAAGGAAAGACATTCACCTTCACAAGGTGA
670	30	100.0	37	..............................	ACGTGATGTTATCAATGATACCATGTTGGCTACTCTC
603	30	100.0	35	..............................	TAATTGAGAATAAGCTTGGCTCTACTGAGAAGACT
538	30	100.0	0	..............................	|
==========	======	======	======	==============================	=====================================	==================
22	30	100.0	35	GTCTTAATTGTACCTTTATGGAATTGAAAT
# Left flank : CTTTTAAAATGTATTGGTGATATGTATGTTATCGTTGTTTATGATGTAGGCGAGAGACGTGTCGGTAAAATGCTGAAACTGTGTCGTCAATACCTATGTTGGATACAAAACTCCGTATTTGAAGGCGAACTGTCTGAAGCAAAACTTAGGGAGTTGAAACTGAAAATAAAAGGATTTATCGACCAGTCTGAGGACAGCATAATCATTTTTACAAATAAAATAGGTTATAATATGGACAAACAAATACTTGGGAAAGAGAGGATGTCAACCGACAATTTCTTGTAATAAAAGTTGTCGATGTAGTTGTTCCAAACGACAAACTACTCTTTCCGAAGCATCATTTAGATCTTTGACTTGTTGTAATACCAATAAATATAACGGTTG…
# Right flank : CGGGCGAATTACATCCATAGTATCTATTATTAGTTGATTATCAATGTTATACGCTCTAAACGGTAGAAAAGTGACCGTATGGATTCTGATTAGATACGAAAAGGTGAATATTTAACGTATTTAACTTTCGATCACATCAGAAATCACGAAATCAGGGTTGTGAGGAACGCTTTTAACCGCCCCCATAATATGGTGAATGGAAGTTATAGGACGAAATCCATAAAGGGGTACGGTTGAAACGGCTCCCTTAAACGTAGGGTGTGATTACATGTCATACCCTTTTATTCTAAAAAGCATTTTTGTGTAGTTTACGATGCTACGTTTTGCTGTTTTTTACTTAGTAGACGCAGTTTTTCCATTGTTTATGCCGTGTTTCGAGATAA…
# Questionable array : NO	Score: 6.26
#	Score Detail : 1:0, 2:0, 3:3, 4:1.00, 5:0, 6:0.25, 7:0.01, 8:1, 9:1,
#	Score Legend : 1: cas, 2: likely_repeat, 3: motif_match, 4: overall_repeat_identity, 5: one_repeat_cluster, 6: exp_repeat_length, 7:exp_spacer_length, 8: spacer_identity, 9: log(total repeats) - log(total mutated repeats),
# Primary repeat : GTCTTAATTGTACCTTTATGGAATTGAAAT
# Alternate repeat : NA
# Directional analysis summary from each method:
#	Motif ATTGAAA(N) match prediction: R Score: 4.5/4.5
#	A,T distribution in repeat prediction: NA [Repeat is AT rich:73.33%AT]
#	Reference repeat match prediction: NA
#	Secondary Structural analysis prediction: NA [0.00,-0.80] Score: 0/0.37
#	Array degeneracy analysis prediction: NA [0-0] Score: 0/0.41
#	AT richness analysis in flanks prediction: NA [68.3-61.7]%AT Score: 0/0.27
#	Longer leader analysis prediction: NA
#	----------------------------------------------------------------------------
#	Final direction: R [0,4.5 Confidence: HIGH]
# Array family : NA
//
Array 1 3404-1742		**** Predicted by CRISPRDetect 2.2 ***
>js4906-23-4_S15_scaffold_3703 id=96869319 bin="js4906-23-4_S15_UNK"		Array_Orientation: Reverse
Position	Repeat	%id	Spacer	Repeat_Sequence	Spacer_Sequence	Insertion/Deletion
==========	======	======	======	====================================	===============================	==================
3403	36	100.0	30	....................................	TACGTTCATCGCAACCCGAGTGCTCGATAA
3337	36	100.0	28	....................................	AACAAAAATAATATATTAGCTAAATCCG
3273	36	100.0	29	....................................	AACAATCCCGGCTTGCTGAAAGCGCTCGT
3208	36	100.0	29	....................................	CGGCAAGCTTATCGGCTTCTTTTATTTCT
3143	36	100.0	28	....................................	TCGAAGGAGAGAGACTCGGCATGAGAGT
3079	36	100.0	28	....................................	GACAAGTTTCCACAAAGGTGTTTTCACT
3014	36	100.0	28	....................................	TTATTAATATCTAACATTAAAGAAGGTA
2950	36	100.0	29	....................................	TTTTAAGTTCGAAATTTGTGCTTATCTGA
2885	36	100.0	29	....................................	TGCAGAACTGGGTACTTAGTGATATGGAA
2820	36	100.0	29	....................................	GACGAAGATGGAAGAGAACACTTTTTCGA
2752	36	100.0	28	....................................	GACTTCTAACAAGAAGTACACAACTATG
2688	36	100.0	29	....................................	AACTCCTTAGAAAGCTGATATGAATCATT
2623	36	100.0	28	....................................	AGCGGTACGTTCACAAATGGCACGTTCA
2557	36	100.0	29	....................................	CGTTTTCCAGCCAGCAGACTAAAGGATGG
2492	36	100.0	27	....................................	ATGGCAAAGTGTTCCAGATGTAGCCTT
2429	36	100.0	29	....................................	TATAAGGTACGTGCGCACACTACATTATA
2364	36	100.0	31	....................................	CACTTTCAGCCAGTCACCAGCCTTGATTGTT
2298	36	100.0	30	....................................	CTTTTCGAGGTGAGGTTTCAAACTTTCTGC
2232	36	100.0	29	....................................	TATTGTTCAGGGAGTTGATATATTCCTCA
2167	36	100.0	29	....................................	CCGAATGCACAACAGAGAATTGAGACCTT
2102	36	100.0	30	....................................	TCTCTTTCATTGCTTTCTCTCCATGTGAGA
2036	36	100.0	29	....................................	GAGAAACTGCGAAATCTTTTTCATATCTT
1971	36	100.0	28	....................................	ATTCAGCAGTACCGGAAGACATATTACC
1907	36	100.0	30	....................................	AACTATTGCAGGTTATTACGCGACTCTTTC
1841	36	100.0	28	....................................	TTTTAAACATTCAGTAAAAATTATGGCA
1777	36	100.0	0	....................................	|
==========	======	======	======	====================================	===============================	==================
26	36	100.0	29	ATCTACAATAGTAGAAATTATTGAAGCATACTAGCC
# Left flank : CGCTTTCTCATTTCAGACGGCGATATACCCATTTTTTGTGCCGAAGCCTCGATAGCCAACACCGTAAAGGCGAGGCGGTCAAACTCTGGGTCACTTTTCAGTAATAGTTCTCTATCTTCCATTCTTTACAAAATATTGTATTTACATGCAAATTTAAAGATTTTCTCTGATATCCCACTCAATTTCGGAGTTAAATAAAGAAAAATAGCCCGATTTTGCCAAAATCTTTGCTGGTGATGGAAGAAGAATCATAAAAGTATGAGTAAACTTCTCTCTAGGAGCAGAAGAATCTTGGTGAGTTGGAAGGTAGAATAAGCCGTTCCCTTTCTCCTAAGTTTTTACTCTCTAAAACATAGCAAAAGTGGTTGTTCGAAATTTCCGAGC…
# Right flank : TCTTATCGATTGCAAAGATACAAAAAATCCTTTAAATAAAGGCATCTTCTGCATATCTTTTTAAAGAGTATTACCACCCCTTCCCATAATATTGGGTACAATATTTCAAAGAACAACCTGTAAATAAGCAAGTTACACGCTTTACTACAAAAATATAAAGACCAAGGTTTGCTAAGTCAGAAATAGACTATAGCTTGGTCCCTATGAATTGCATTACCATACTTAGTAAGCTTATCAGAATCAACATCAAAGAGAATTACGCTATCATCTGCTGTGAAGTGTTTAGCATAAGCCTCTATCTTAGCCACAAGATTATCCACAATTCTCTTTGTATTCCTTATCTCATACACAGAAAACTGAAGACGAATGGCACCATTACTTTT…
# Questionable array : NO	Score: 3.26
#	Score Detail : 1:0, 2:0, 3:0, 4:1.00, 5:0, 6:0.25, 7:0.01, 8:1, 9:1,
#	Score Legend : 1: cas, 2: likely_repeat, 3: motif_match, 4: overall_repeat_identity, 5: one_repeat_cluster, 6: exp_repeat_length, 7:exp_spacer_length, 8: spacer_identity, 9: log(total repeats) - log(total mutated repeats),
# Primary repeat : ATCTACAATAGTAGAAATTATTGAAGCATACTAGCC
# Alternate repeat : NA
# Directional analysis summary from each method:
#	Motif ATTGAAA(N) match prediction: NA Score: 0/4.5
#	A,T distribution in repeat prediction: NA [Repeat is AT rich:69.44%AT]
#	Reference repeat match prediction: NA
#	Secondary Structural analysis prediction: R [-0.90,-3.40] Score: 0.37/0.37
#	Array degeneracy analysis prediction: NA [0-0] Score: 0/0.41
#	AT richness analysis in flanks prediction: F [71.7-61.7]%AT Score: 0.27/0.27
#	Longer leader analysis prediction: NA
#	----------------------------------------------------------------------------
#	Final direction: R [0.27,0.37 Confidence: LOW]
# Array family : NA
//
Array 1 1911-509		**** Predicted by CRISPRDetect 2.2 ***
>js4906-23-5_S16_scaffold_5620 id=96885186 bin="js4906-23-5_S16_UNK"		Array_Orientation: Reverse
Position	Repeat	%id	Spacer	Repeat_Sequence	Spacer_Sequence	Insertion/Deletion
==========	======	======	======	==============================	=====================================	==================
1910	30	100.0	35	..............................	ATTGATGTTGTTGTGTTAAATGTTACAAGAAAGTA
1845	30	100.0	32	..............................	ACCGTTGCTGTAGTAAAAGGTGGATATATGAA
1783	30	100.0	37	..............................	AGCGATACATCAACAGCAGTGCCCGATGGTTACAAGG
1716	30	100.0	37	..............................	TGCCACACAAGAGGCAGCAGCGTATCAAAATTCGCTT
1649	30	100.0	35	..............................	ACAGCATCAAAATAAAGACGCTTACGCTCAATTAA
1584	30	100.0	35	..............................	AGTAGAACGAACAAGTTCGCAAAAGGCAACATAAT
1519	30	100.0	34	..............................	GTGGTAGTAATATCATTAGTAGATATAACAGCAG
1455	30	100.0	37	..............................	TCTGATTATCGTCTTGAGGATTTGCTTGCAGCAGGTG
1388	30	100.0	36	..............................	CTCGATGAACGTCTGCTTCTTCTCCTCCTCGGCGTT
1322	30	100.0	35	..............................	TAATGCGGATTTAATAAAACATACTAATTACCTGT
1257	30	100.0	36	..............................	AAACAGGTTCCTGTGATTGCTAATAGTACTCTTTTG
1191	30	100.0	34	..............................	AATTTAAATAGACGTTTAATTAGATTCATTGTTT
1127	30	100.0	35	..............................	CGTATGGTTGCTTCTCGTGGATTTGGTATAGATGC
1062	30	100.0	35	..............................	TATCTTTCAGACTAATTTTTCATCTTCTTGGAATA
997	30	100.0	35	..............................	GTAGGTATAAAGTTAAACAAAACTACTCCGCTTTT
932	30	100.0	37	..............................	TTAACAATGTTACGTTTAACTTTGAAACCGCTGTAAC
865	30	100.0	36	..............................	GCATAAGAACCGAGTAACTCGCCGTTAGAAGAATTA
799	30	100.0	34	..............................	GATGAACCGTCTACTCAATTTCTTTGCCGTGACG
735	30	100.0	35	..............................	CGCACAAAGGAAAGACATTCACCTTCACAAGGTGA
670	30	100.0	37	..............................	ACGTGATGTTATCAATGATACCATGTTGGCTACTCTC
603	30	100.0	35	..............................	TAATTGAGAATAAGCTTGGCTCTACTGAGAAGACT
538	30	100.0	0	..............................	|
==========	======	======	======	==============================	=====================================	==================
22	30	100.0	35	GTCTTAATTGTACCTTTATGGAATTGAAAT
# Left flank : CTTTTAAAATGTATTGGTGATATGTATGTTATCGTTGTTTATGATGTAGGCGAGAGACGTGTCGGTAAAATGCTGAAACTGTGTCGTCAATACCTATGTTGGATACAAAACTCCGTATTTGAAGGCGAACTGTCTGAAGCAAAACTTAGGGAGTTGAAACTGAAAATAAAAGGATTTATCGACCAGTCTGAGGACAGCATAATCATTTTTACAAATAAAATAGGTTATAATATGGACAAACAAATACTTGGGAAAGAGAGGATGTCAACCGACAATTTCTTGTAATAAAAGTTGTCGATGTAGTTGTTCCAAACGACAAACTACTCTTTCCGAAGCATCATTTAGATCTTTGACTTGTTGTAATACCAATAAATATAACGGTTG…
# Right flank : CGGGCGAATTACATCCATAGTATCTATTATTAGTTGATTATCAATGTTATACGCTCTAAACGGTAGAAAAGTGACCGTATGGATTCTGATTAGATACGAAAAGGTGAATATTTAACGTATTTAACTTTCGATCACATCAGAAATCACGAAATCAGGGTTGTGAGGAACGCTTTTAACCGCCCCCATAATATGGTGAATGGAAGTTATAGGACGAAATCCATAAAGGGGTACGGTTGAAACGGCTCCCTTAAACGTAGGGTGTGATTACATGTCATACCCTTTTATTCTAAAAAGCATTTTTGTGTAGTTTACGATGCTACGTTTTGCTGTTTTTTACTTAGTAGACGCAGTTTTTCCATTGTTTATGCCGTGTTTCGAGATAA…
# Questionable array : NO	Score: 6.26
#	Score Detail : 1:0, 2:0, 3:3, 4:1.00, 5:0, 6:0.25, 7:0.01, 8:1, 9:1,
#	Score Legend : 1: cas, 2: likely_repeat, 3: motif_match, 4: overall_repeat_identity, 5: one_repeat_cluster, 6: exp_repeat_length, 7:exp_spacer_length, 8: spacer_identity, 9: log(total repeats) - log(total mutated repeats),
# Primary repeat : GTCTTAATTGTACCTTTATGGAATTGAAAT
# Alternate repeat : NA
# Directional analysis summary from each method:
#	Motif ATTGAAA(N) match prediction: R Score: 4.5/4.5
#	A,T distribution in repeat prediction: NA [Repeat is AT rich:73.33%AT]
#	Reference repeat match prediction: NA
#	Secondary Structural analysis prediction: NA [0.00,-0.80] Score: 0/0.37
#	Array degeneracy analysis prediction: NA [0-0] Score: 0/0.41
#	AT richness analysis in flanks prediction: NA [68.3-61.7]%AT Score: 0/0.27
#	Longer leader analysis prediction: NA
#	----------------------------------------------------------------------------
#	Final direction: R [0,4.5 Confidence: HIGH]
# Array family : NA
//
Array 1 201-5201		**** Predicted by CRISPRDetect 2.2 ***
>js4906-23-5_S16_scaffold_3427 id=96888993 bin="js4906-23-5_S16_UNK"		Array_Orientation: Forward
Position	Repeat	%id	Spacer	Repeat_Sequence	Spacer_Sequence	Insertion/Deletion
==========	======	======	======	==============================	======================================	==================
201	30	100.0	37	..............................	TACTGAAAGAAACCAAGGGAGCCGGGACAGTTACACT
268	30	100.0	36	..............................	TACAACAATTAATGGATGATTGCGAGGTTAGCCGTA
334	30	100.0	35	..............................	GAAGAAACTCAGCAAGAAGGGCATTTGATAATGGC
399	30	100.0	35	..............................	GAAGGTGGTTGGGATTCTCTCTGCAACGGTGTAGG
464	30	100.0	34	..............................	GCAGGAGGCAAGGTAGTGATGCGCCGTGATGCCG
528	30	100.0	35	..............................	AAAAAAGGCAGTCCTCTATAAATCCTCGGCGGCGG
593	30	100.0	34	..............................	CGTGCCAAGGAAATACTGAAGTTGACGGAAGACT
657	30	100.0	34	..............................	ATGGCGGCAAGAAAATAAGTTTTTAACAAATAAA
721	30	100.0	37	..............................	TTCATTCTCGCTAGCGGTTCACTGCCAGGCTTCGATT
788	30	100.0	34	..............................	GGCTTTGCGCCAACAGCGTGAACTTAAAAAAGCG
852	30	100.0	36	..............................	GAAGAATATTCTCGTGGCCATTCATTCTTTACTTAT
918	30	100.0	34	..............................	GTTGGACGCAAGGCGGAGGGCGATAGCCCACACC
982	30	100.0	34	..............................	AGTAAAGAAGAACTTATCTATCGTTTTATACTTA
1046	30	100.0	36	..............................	ACGATTTCGAGGTTAGAAGTAGAATTGAGTTTAAAA
1112	30	100.0	34	..............................	CTATTCGAGAAGTACAGAGATAGAACTGGTAAAA
1176	30	100.0	34	..............................	GTCCAACAACTCACAAATTTCATCGTGAAATATG
1240	30	100.0	37	..............................	AGCGAGAACGCCAGGCGGAGGGCGATAGCCCACACCG
1307	30	100.0	34	..............................	CCATCTAAAGGGTACGAGCAATCTTAGATAGCGT
1371	30	100.0	37	..............................	TTGAAGGATGGTGAAGATTATACATATGGAAAGCATT
1438	30	100.0	35	..............................	GGAACAGAAGGATGCTTATGAGCAGGGATTGTCTC
1503	30	100.0	36	..............................	ACTTGGAGCAACTGCCAGCACGTATTGCAGAGCAGA
1569	30	100.0	34	..............................	AAAGAAGAGAGGGATGAAAAATATAAGGTTATTC
1633	30	100.0	34	..............................	AACTTCTCTACATGACACTTGATGAGGTATGCCG
1697	30	100.0	35	..............................	ACAACAAGAAGGCTCCTTAATGAAATGGTACAAGA
1762	30	100.0	34	..............................	GAAGGACAGTAGAGAGGAACGGACGCAACTGCAT
1826	30	100.0	34	..............................	TATTCAGGTGGGCGAGGTGGTTGCTTTTCCTCCT
1890	30	100.0	36	..............................	ACAACAACATCAACTGTCTCGTTGTCGGGCAGGTGG
1956	30	100.0	35	..............................	TGTGGCTACATTATTACTTCAGCAACTTCCATAGC
2021	30	100.0	34	..............................	AATACAAAAAAATAGCTGAGAGTGCCTTATTTAA
2085	30	100.0	35	..............................	CAGACCAAGTAAAGCTCTATGGTGACAAGGTGCAA
2150	30	100.0	34	..............................	TTATAACCGATACCAGGAAGTTCTTGAATCTTTT
2214	30	100.0	37	..............................	TATATAGACCATATAAACACAATTAAAACAGATAATC
2281	30	100.0	36	..............................	TCAGGAAGGAGACAAAACTACCAGCGTGAGGATGCA
2347	30	100.0	36	..............................	TACAAAATCGTATGGGTAGAGTTTTTCCCTAGTCAA
2413	30	100.0	34	..............................	GAGATTTTTCCAACTCCCTGCTTTGGAGTATTTT
2477	30	100.0	35	..............................	GTTCATCGGTTGGAAGTGCGGATCCTGCCAGTGCA
2542	30	100.0	35	..............................	GAATACTTGTCCGTAATATGCAGACAATTGACACC
2607	30	100.0	34	..............................	GGTAATCAATCTTCGCAAGAGCATTGCGAACCTC
2671	30	100.0	36	..............................	AGCAGACTTCCTCAGAAGGTGGCAATGGTACCGTCT
2737	30	96.7	37	A.............................	TTGTATTCCCTGGTCAGCGCATCGACCTCTACGGTAA
2804	30	100.0	38	..............................	CCACTATATCGCGCTGAGACTCGAACCACTTTTTGAGT
2872	30	100.0	36	..............................	AAAATATAATGAATAAGAGAGATGAAAGATTTGAAG
2938	30	100.0	35	..............................	TCTGTTTGTTGACGGCGTAGATAACTCCGCTTCTT
3003	30	100.0	34	..............................	ATCGCCGAAGTCGCCGTTGTCCTTCACGATGTAG
3067	30	100.0	36	..............................	TTATTAAAGGATGTACCAGGGTTCGATGGTATCCGT
3133	30	100.0	34	..............................	AACACTTGCGCCTTTGAATCATCCGGCGAGAATA
3197	30	100.0	34	..............................	ATCACAAAGACAATGACGGATTTCAACGCCAAGA
3261	30	100.0	35	..............................	ATATATAAATAGTTTTCTGAAAAACTCGCTGGCTG
3326	30	100.0	35	..............................	TCGCGAGAGTACAGCGGATAAACCGCTGCACACTC
3391	30	100.0	36	..............................	AACAATATTCAAAGGGTACAAACCAGCCTTAACGGC
3457	30	100.0	37	..............................	CTAGTATCTTTAGGATGGTTACCAACATGGAAGAGAA
3524	30	100.0	35	..............................	GTGTTCTTGCTTGTTATAAGTCCGGCGTTAGTTAC
3589	30	100.0	34	..............................	AGGGAAATGTTCATAACAAACAATGAGAATTTTC
3653	30	100.0	38	..............................	AAATGTACCAATATCAGTATGAACTACTTCTTCACAGT
3721	30	100.0	36	..............................	TCGGGTTTTACGCCTCCTGCCTGAATGAACGTATGG
3787	30	100.0	34	..............................	TCGTTAGCTGGATGGATCTGGAGAAACTTTCTGC
3851	30	100.0	36	..............................	AAGTTACAAGATGTGTTTGCTACACATGGCTGTGAG
3917	30	100.0	37	..............................	GCGACAATGCGAGGCAGCAAGCCTCATTGCAGAGCTG
3984	30	100.0	34	..............................	CCTTCTGAAAGGTACGAGTAAACATAGATAGTTT
4048	30	100.0	35	..............................	ATGACCGTAGGATCATCTGTCATGCGGAACTCAAC
4113	30	100.0	34	..............................	AGGTATGTGAATCCTTGATGACAAGATAGTCTTT
4177	30	100.0	36	..............................	AGTCTTGTGGCTTCATGCAATTATCAAAGATGGTGA
4243	30	100.0	37	..............................	TCGTTTGAGGATGGAATGGATAATGATGTCTATATTG
4310	30	100.0	34	..............................	GAAGCATGAACGTCTGAGATAGAAAGGTTGACCT
4374	30	100.0	37	..............................	TTGTATCAGTCTGTTGACCCAGATAATCCTGGCAACG
4441	30	100.0	35	..............................	TCAGTATATATAAAGCATACAAAGATAGCTTTATA
4506	30	100.0	36	..............................	TGGTAGAAGGGGGTAATTGTTAACTTGTTTTGAAAC
4572	30	100.0	37	..............................	GCGCAAGCGACACCACGTCCTTTTGAATTCCAAGATT
4639	30	100.0	37	..............................	AAGGTCTTCAAAACCGAAAAGCTTTACAGAATACTGG
4706	30	100.0	38	..............................	AAATATCCCACCTTGGCAGTTCCATCCTCAGACTTCGC
4774	30	100.0	34	..............................	CGCCATGGAAGAGAAATGTTTAAGCGGTGCTACC
4838	30	100.0	37	..............................	ATGAGTGTATGATTATATAAGAAAGGTTGAAAATATG
4905	30	100.0	36	..............................	CGGAGGCAAGGACACAAAGGATGGCAAGATTGAGCG
4971	30	100.0	36	..............................	ACGACACAACGGCAATTATCTTCTACCTGAAGACCA
5037	30	100.0	37	..............................	TAATGACCTAAGATATATAAAAGAAAACTATCAGAAG
5104	30	93.3	37	........T...................T.	TACATCTGTATGGAAAGTTATACAACTAGGATGTAAC
5171	30	90.0	0	A.......T........G............	|
==========	======	======	======	==============================	======================================	==================
77	30	99.7	35	GTTCTAATCGTACCTTTATGGAATTGAAAT
# Left flank : GGTTCTATTTTTCCGTTTCTAGGTTCGGAAAAAACTCCGAAAGTGTTCTTTGACTTATTGAAACCTCCATAAATAGGCAGGTTGTCGTAAGGCCGCAGAAAAAATATCTTTAGGCATCGACATTTTTTCTGAAGATTTTTTGTATCTTTGCACCCGCAAACCCATAGATTCTTAGGACATCTATTCCTTAAATCTTACGGG
# Right flank : TATATCACCATTACAGCGTAAGGTTTTAACACATTAAGTATTTACCTTTGCATCCGAATTCTTAAAAATCAGAATTATGGAAACAAAGGAATACTTCG
# Questionable array : NO	Score: 6.25
#	Score Detail : 1:0, 2:0, 3:3, 4:0.99, 5:0, 6:0.25, 7:0.01, 8:1, 9:1,
#	Score Legend : 1: cas, 2: likely_repeat, 3: motif_match, 4: overall_repeat_identity, 5: one_repeat_cluster, 6: exp_repeat_length, 7:exp_spacer_length, 8: spacer_identity, 9: log(total repeats) - log(total mutated repeats),
# Primary repeat : GTTCTAATCGTACCTTTATGGAATTGAAAT
# Alternate repeat : NA
# Directional analysis summary from each method:
#	Motif ATTGAAA(N) match prediction: F Score: 4.5/4.5
#	A,T distribution in repeat prediction: NA [Repeat is AT rich:70.00%AT]
#	Reference repeat match prediction: NA
#	Secondary Structural analysis prediction: NA [-0.80,0.00] Score: 0/0.37
#	Array degeneracy analysis prediction: F [0-5] Score: 0.41/0.41
#	AT richness analysis in flanks prediction: NA [60.0-66.7]%AT Score: 0/0.27
#	Longer leader analysis prediction: NA
#	----------------------------------------------------------------------------
#	Final direction: F [4.91,0 Confidence: HIGH]
# Array family : NA
//
Array 1 468-2130		**** Predicted by CRISPRDetect 2.2 ***
>js4906-23-5_S16_scaffold_4872 id=96898438 bin="js4906-23-5_S16_UNK"		Array_Orientation: Forward
Position	Repeat	%id	Spacer	Repeat_Sequence	Spacer_Sequence	Insertion/Deletion
==========	======	======	======	====================================	================================	==================
468	36	100.0	30	....................................	TACGTTCATCGCAACCCGAGTGCTCGATAA
534	36	100.0	28	....................................	AACAAAAATAATATATTAGCTAAATCCG
598	36	100.0	29	....................................	AACAATCCCGGCTTGCTGAAAGCGCTCGT
663	36	100.0	29	....................................	CGGCAAGCTTATCGGCTTCTTTTATTTCT
728	36	100.0	28	....................................	TCGAAGGAGAGAGACTCGGCATGAGAGT
792	36	100.0	29	....................................	TGACAAGTTTCCACAAAGGTGTTTTCACT
857	36	100.0	28	....................................	TTATTAATATCTAACATTAAAGAAGGTA
921	36	100.0	29	....................................	TTTTAAGTTCGAAATTTGTGCTTATCTGA
986	36	100.0	29	....................................	TGCAGAACTGGGTACTTAGTGATATGGAA
1051	36	100.0	32	....................................	GAGGACGAAGATGGAAGAGAACACTTTTTCGA
1119	36	100.0	28	....................................	GACTTCTAACAAGAAGTACACAACTATG
1183	36	100.0	29	....................................	AACTCCTTAGAAAGCTGATATGAATCATT
1248	36	100.0	30	....................................	ATAGCGGTACGTTCACAAATGGCACGTTCA
1314	36	100.0	29	....................................	CGTTTTCCAGCCAGCAGACTAAAGGATGG
[truncated: 3,988 more rows]
