# Supplementary material for: Megaphages infect Prevotella and variants are widespread in gut microbiomes
Source: Nat Microbiol. 2019 Jan 28;4(4):693–700. doi: 10.1038/s41564-018-0338-9 (PMC6784885; doi:10.1038/s41564-018-0338-9)
Supplement: Supplementary file 4 — Supplementary Tables 1–7. [file 41564_2018_338_MOESM4_ESM.xlsx]

## Sheet: Table S1
Table S1: Overview of the datasets used in this study.
* = available at https://ggkbase.berkeley.edu/project_groups/megaphage
	Sample	Reads	Genomes	Genomes NCBI accession	Lak present based on reads
Arsenic impacted humans	20-2	PRJNA471730	None	NA	YES
	20-3	PRJNA471730	A2 complete genome	MK250019	YES
	20-4	PRJNA471730	None	NA	YES
	20-5	PRJNA471730	None	NA	YES
	21-2	NA	None	NA	YES
	21-3	NA	None	NA	YES
	21-4	NA	None	NA	YES
	21-5	NA	None	NA	YES
	22-2	PRJNA471730	A1-I complete genome	MK250015	YES
	22-3	PRJNA471730	A1-II complete genome	MK250016	YES
	22-4	PRJNA471730	A1-III complete genome	MK250017	YES
	22-5	PRJNA471730	A1-IV complete genome	MK250018	YES
	23-2	NA	None	NA	YES
	23-3	NA	None	NA	YES
	23-4	NA	None	NA	YES
	23-5	NA	None	NA	YES
	24-2	NA	None	NA
	24-3	NA	None	NA
	24-4	NA	None	NA
	24-5	NA	None	NA
	25-2	NA	None	NA
	25-3	NA	None	NA
	25-4	NA	None	NA
	26-2	NA	None	NA
	26-3	NA	None	NA
	26-4	NA	None	NA
	26-5	NA	None	NA
	27-3	NA	None	NA
	27-4	NA	None	NA
	27-5	NA	None	NA
	28-2	NA	None	NA
	28-3	NA	None	NA
	28-4	NA	None	NA
	28-5	NA	None	NA
	29-2	NA	None	NA
	29-3	NA	None	NA
	29-4	NA	None	NA
	29-5	NA	None	NA
Cholera cohort	CH_C00_001D1	ERR866561	None	NA
2016	CH_C00_006D1	ERR866562	None	NA
	CH_C00_029D1	ERR866563	None	NA
	CH_D00_001D1	ERR866564	None	NA
	CH_D00_005D1	ERR866565	None	NA
	CH_D00_028D1	ERR866566	Fragmented bin	*	YES
	CH_F00_001D1	ERR866567	None	NA
	CH_F00_006D1	ERR866568	None	NA
	CH_F00_027D1	ERR866569	None	NA
	CH_J00_001D1	ERR866570	None	NA
	CH_J00_007D1	ERR866571	None	NA
	CH_J00_031D1	ERR866572	None	NA
	CH_X01_000D1	ERR866573	None	NA	YES
	CH_X02_000D1	ERR866574	None	NA	YES
	CH_X03_000D1	ERR866575	None	NA
	CH_X04_000D1	ERR866576	None	NA
	CH_X05_000D1	ERR866577	None	NA
	CH_X06_000D1	ERR866578	None	NA
	CH_X07_000D1	ERR866579	None	NA
	CH_X08_000D1	ERR866580	None	NA
	CH_X09_000D1	ERR866581	None	NA
	CH_X10_000D1	ERR866582	None	NA
	CH_A01_001D1	ERR866583	Contig	*
	CH_A02_001D1	ERR866584	C1 complete genome	MK250029	YES
	CH_A03_001D1	ERR866585	None	NA	YES
	CH_B00_001D1	ERR866586	None	NA
	CH_B00_005D1	ERR866587	None	NA
	CH_B00_026D1	ERR866588	None	NA
	CH_C00_006D2	ERR866589	None	NA
	CH_D00_028D2	ERR866590	Fragmented bin	*	YES
	CH_D01_009D1	ERR866591	Contig	*	YES
	CH_D02_009D1	ERR866592	None	NA
	CH_E00_001D1	ERR866593	None	NA
	CH_E00_006D1	ERR866594	None	NA
	CH_E00_028D1	ERR866595	None	NA	YES
	CH_E01_028D1	ERR866596	None	NA
	CH_F00_001D2	ERR866597	None	NA
	CH_G00_001D1	ERR866598	None	NA
	CH_G00_005D1	ERR866599	None	NA
	CH_G00_030D1	ERR866600	None	NA
	CH_G02_001D1	ERR866601	None	NA
	CH_H00_001D1	ERR866602	None	NA
	CH_H00_006D1	ERR866603	None	NA
	CH_H00_028D1	ERR866604	None	NA
	CH_I00_001D1	ERR866605	None	NA
	CH_I00_006D1	ERR866606	None	NA
	CH_I00_027D1	ERR866607	None	NA
	CH_J02_031D1	ERR866608	None	NA
	CH_M01_008D1	ERR866609	None	NA
			None
Second Cholera Cohort	STL12-S75	NA	None	NA	YES
2011	STL2-S70	NA	None	NA
	STL4-S71	NA	None	NA	YES
	STL5-S72	NA	None	NA	YES
	STL6-S73	NA	None	NA
	STL8-S74	NA	None	NA
	STL16-S76	NA	None	NA
Hadza cohort	H1	SRR1927149	None	NA
	H2	SRR1930133	None	NA
	H3	SRR1930145	None	NA
	H4	SRR1930149	Partial bin	*	YES
	H5	SRR1930176	None	NA
	H6	SRR1930177	None	NA
	H7	SRR1930179	None	NA
	H8	SRR1930187	None	NA
	H9	SRR1930244	None	NA
	H10	SRR1929408	None	NA
	H11	SRR1929484	None	NA
	H12	SRR1929485	None	NA
	H13	SRR1929563	None	NA
	H14	SRR1930121	None	NA
	H15	SRR1929574	None	NA
	H16	SRR1930122	None	NA
	H17	SRR1930123	None	NA
	H18	SRR1930128	None	NA
	H19	SRR1930132	None	NA
	H20	SRR1930134	None	NA
	H21	SRR1930136	None	NA
	H22	SRR1930138	None	NA
	H23	SRR1930140	None	NA	YES
	H24	SRR1930141	None	NA	YES
	H25	SRR1930142	None	NA
	H26	SRR1930143	None	NA
	H27	SRR1930144	None	NA
Baboon cohort	F01	SRR1747023	B9 complete genome	MK250028	YES
	F02	SRR1747024	None	NA	YES
	F03	SRR1747025	B2 complete genome	MK250021	YES
	F04	SRR1747026	B8 complete genome	MK250027	YES
	F05	SRR1747027	None	NA	YES
	F06	SRR1747028	None	NA	YES
	F07	SRR1747033	Draft genome	*	YES
	F08	SRR1747034	None	NA	YES
	F09	SRR1747035	None	NA
	F10	SRR1747036	None	NA	YES
	F11	SRR1747037	B7 complete genome	MK250026	YES
	F12	SRR1747038	Draft genome	*	YES
	F13	SRR1747041	None	NA	YES
	F14	SRR1747044	None	NA
	F15	SRR1747045	None	NA	YES
	F16	SRR1747046	B6 complete genome	MK250025	YES
	F17	SRR1747047	None	NA	YES
	F18	SRR1747049	B5 complete genome	MK250024	YES
	F19	SRR1747050	None	NA	YES
	F20	SRR1747051	None	NA	YES
	F21	SRR1747052	None	NA	YES
	F22	SRR1747053	B1 complete genome	MK250020	YES
	F23	SRR1747054	None	NA
	F24	SRR1747055	None	NA	YES
	F25	SRR1747056	None	NA	YES
	F26	SRR1747057	None	NA	YES
	F27	SRR1747059	None	NA	YES
	F28	SRR1747060	Draft genome	*	YES
	F29	SRR1747062	None	NA	YES
	F30	SRR1747064	B4 complete genome	MK250023	YES
	F31	SRR1747065	None	NA
	M01	SRR1747018	None	NA	YES
	M02	SRR1747019	None	NA	YES
	M03	SRR1747020	None	NA	YES
	M04	SRR1747021	None	NA	YES
	M05	SRR1747022	Draft genome	*	YES
	M06	SRR1747029	Draft genome	*	YES
	M07	SRR1747030	None	NA
	M08	SRR1747031	Draft genome	*	YES
	M09	SRR1747032	B3 complete genome	MK250022	YES
	M10	SRR1747039	Draft genome	*	YES
	M11	SRR1747040	None	NA	YES
	M12	SRR1747042	None	NA	YES
	M13	SRR1747043	None	NA	YES
	M14	SRR1747048	None	NA	YES
	M15	SRR1747058	None	NA	YES
	M16	SRR1747061	None	NA	YES
	M17	SRR1747063	None	NA	YES
Pig farm sample set	pig_ID_2354_O1	ERR2597477	None	NA	YES
	pig_ID_1851_F11	ERR2597423	None	NA	YES
	pig_ID_3053_F12	ERR2597324	None	NA	YES
	pig_ID_885_F13	ERR2597478	None	NA	YES
	pig_F14	ERR2597325	None	NA	YES
	pig_ID_2809_F15	ERR2597482	None	NA	YES
	pig_ID_2629_F16	ERR2597483	None	NA
	pig_ID_1901_F17	ERR2597481	None	NA	YES
	pig_ID_3621_F18	ERR2597479	None	NA	YES
	pig_ID_3635_F19	ERR2597480	None	NA	YES
	pig_ID_3116_F20	ERR2597485	None	NA	YES
	pig_ID_2934_F21	ERR2597484	None	NA	YES
	pig_F23	ERR2597486	None	NA	YES
	pig_ID_943_F24	ERR2597372	None	NA	YES
	pig_ID_2946_F25	ERR2597437	Pig lak 8 fragments	*	YES
	pig_ID_1698_F26	ERR2597487	None	NA	YES
	pig_ID_372_F27	ERR2597488	Pig lak 3 fragments	*	YES
	pig_F28	ERR2597489	None	NA	YES
	pig_ID_3673_F29	ERR2597327	None	NA	YES
	pig_ID_3334_F30	ERR2597490	None	NA	YES
	pig_ID_2452_F31	ERR2597417	None	NA	YES
	pig_ID_2938_F32	ERR2597363	Pig lak 7 fragments	*	YES
	pig_ID_3630_F33	ERR2597365	None	NA	YES
	pig_ID_445_F35	ERR2597403	None	NA	YES
	pig_F39	ERR2597450	None	NA	YES
	pig_ID_1851_F40_A1	ERR2597494	None	NA	YES
	pig_ID_1851_F40_A2	ERR2597386	None	NA	YES
	pig_ID_1851_F40_2	ERR2597451	None	NA	YES
	pig_ID_1851_F40_2_B1	ERR2597495	None	NA	YES
	pig_ID_1851_F40_2_B2	ERR2597359	None	NA	YES
	pig_ID_885_F41	ERR2597414	None	NA	YES
	pig_ID_2856_F42_A1	ERR2597497	None	NA	YES
	pig_ID_2856_F42_A2	ERR2597383	None	NA	YES
	pig_ID_2856_F42_2_B1	ERR2597448	Pig lak 6 fragments	*	YES
	pig_ID_2856_F42_2_B2	ERR2597329	None	NA	YES
	pig_ID_2856_F42_S57	ERR2597429	None	NA	YES
	pig_ID_3740_F43	ERR2597360	None	NA	YES
	pig_ID_2809_F47	ERR2597463	None	NA	YES
	pig_ID_934_F48	ERR2597498	Contig	*	YES
	pig_ID_3687_F49	ERR2597384	None	NA	YES
	pig_ID_2934_F50	ERR2597449	None	NA	YES
	pig_ID_3635_F51	ERR2597330	None	NA	YES
	pig_ID_1901_F52	ERR2597499	None	NA	YES
	pig_ID_2047_F53	ERR2597331	None	NA	YES
	pig_ID_1698_F54	ERR2597500	None	NA	YES
	pig_ID_372_F55	ERR2597370	None	NA	YES
	pig_ID_1038_F56	ERR2597435	None	NA	YES
	pig_ID_87_F57	ERR2597332	Contig	*	YES
	pig_ID_2946_F58	ERR2597503	None	NA	YES
	pig_ID_2229_F59	ERR2597501	None	NA	YES
	pig_ID_3053_F60	ERR2597502	None	NA	YES
	pig_ID_3012_F61	ERR2597505	None	NA	YES
	pig_ID_3839_F62	ERR2597379	None	NA	YES
	pig_ID_2176_F63	ERR2597444	None	NA	YES
	pig_ID_2176_F64	ERR2597507	None	NA	YES
	pig_ID_3640_F65	ERR2597333	None	NA	YES
	pig_F66O	ERR2597506	None	NA	YES
	pig_ID_2419_F67	ERR2597411	None	NA	YES
	pig_ID_2622_F68	ERR2597334	None	NA	YES
	pig_F69	ERR2597508	None	NA	YES
	pig_ID_3069_F70	ERR2597375	None	NA	YES
	pig_ID_3489_F71	ERR2597440	None	NA	YES
	pig_ID_ko2_F72	ERR2597509	None	NA	YES
	pig_ID_ko3_F73	ERR2597377	None	NA	YES
	pig_ID_2001_F74	ERR2597442	None	NA	YES
	pig_ID_2051_F75	ERR2597510	None	NA	YES
	pig_ID_2768_F76	ERR2597380	None	NA	YES
	pig_ID_ko4_F77	ERR2597445	None	NA	YES
	pig_ID_445_F78	ERR2597335	None	NA	YES
	pig_ID_3334_F79	ERR2597511	None	NA	YES
	pig_ID_943_F80	ERR2597425	None	NA	YES
	pig_ID_3673_F81	ERR2597401	None	NA	YES
	pig_ID_1972_F82	ERR2597466	None	NA	YES
	pig_F83	ERR2597402	None	NA	YES
	pig_ID_3081_F84	ERR2597467	None	NA	YES
	pig_ID_659_F85	ERR2597336	None	NA	YES
	pig_ID_706_F86	ERR2597512	None	NA	YES
	pig_ID_2938_F87	ERR2597513	None	NA	YES
	pig_ID_3630_F88	ERR2597514	None	NA	YES
	pig_ID_2382_F89	ERR2597337	None	NA	YES
	pig_ID_3221_F90	ERR2597356	None	NA	YES
	pig_ID_1146_F91	ERR2597420	None	NA	YES
	pig_ID_2088_F92	ERR2597368	None	NA	YES
	pig_ID_3661_F93	ERR2597433	None	NA	YES
	pig_ID_3448_F94	ERR2597404	None	NA	YES
	pig_ID_3158_F95	ERR2597469	None	NA	YES
	pig_ID_3784_F96	ERR2597405	Contig	*	YES
	pig_ID_3740_F97	ERR2597470	None	NA	YES
	pig_F98	ERR2597406	None	NA	YES
	pig_ID_394_F99	ERR2597471	None	NA	YES
	pig_ID_1473_F101	ERR2597407	None	NA	YES
	pig_ID_3505_F102	ERR2597472	None	NA	YES
	pig_ID_3573_F103	ERR2597415	None	NA	YES
	pig_ID_2452_F104	ERR2597364	None	NA	YES
	pig_EL5592_F1	ERR1223835	Pig lak 2 fragments	*	YES
	pig_EL5593_F2	ERR1223836	None	NA	YES
	pig_EL5594_F3	ERR1223837	None	NA	YES
	pig_EL5595_F4	ERR1223838	Pig lak 1 fragments	*	YES
	pig_EL5596_F5	ERR1223839	None	NA	YES
	pig_EL5597_F6	ERR1223840	Pig lak 5 fragments	*	YES
	pig_EL5598_F7	ERR1223841	None	NA	YES
	pig_EL5599_F8	ERR1223842	Pig lak 4 fragments	*	YES
	pig_F9	ERR1223843	None	NA	YES
	pig_EL5601_F10	ERR1223844	None	NA	YES
Indian children	SAK7	SRR1067674	None	NA
	199SUBD	SRR1067716	None	NA	YES
	683PD	SRR1067717	None	NA
	683RD	SRR1067719	None	NA	YES
	882AK	SRR1067720	None	NA
	882RK	SRR1067721	None	NA
	SK5	SRR1068216	None	NA
	LB1	SRR1068217	None	NA
	976AB	SRR1068218	None	NA
	A1	SRR1068219	None	NA
	1660SH	SRR1068596	None	NA
	SH3	SRR1068597	None	NA
	DB2	SRR1087910	None	NA
	IS8	SRR1087911	None	NA
	U2	SRR1087913	None	NA
	SOH4	SRR1087914	None	NA
	976DB	SRR1087915	None	NA
	1660SK	SRR1087916	None	NA
	AA6	SRR1087918	None	NA
	199SD	SRR1087919	None	NA

## Sheet: Table S2A Lak tRNAs
Table S2A: Overview of predicted tRNAs of the Lak phage, organized based on overall similarity. Note that some tRNA predictions are not very reliable (e.g., Sup tRNAs and pseudo-tRNAs) due to the large divergence between phage sequences and well studied tRNAs
A1	A2	C1	B1	B9	B6	B3	B5	B2	B4	B8	B7
	Ala		Ala	Ala	Ala	Ala	Ala	Ala	Ala	Ala	Ala
Arg	Arg	Arg	Arg	Arg	Arg	Arg	Arg	Arg	Arg	Arg	Arg
Arg	Arg	Arg	Arg	Arg	Arg	Arg	Arg	Arg	Arg	Arg	Arg
Arg	Arg		Arg	Arg	Arg	Arg	Arg	Arg	Arg	Arg	Arg
Asn	Asn	Asn	Asn	Asn	Asn	Asn	Asn	Asn	Asn	Asn	Asn
			Asn	Asn	Asn	Asn	Asn
Asp	Asp	Asp	Asp	Asp	Asp	Asp	Asp	Asp	Asp	Asp	Asp
Cys	Cys	Cys
Gln	Gln	Gln	Gln	Gln	Gln	Gln	Gln	Gln	Gln	Gln	Gln
Gln	Gln	Gln	Gln	Gln	Gln	Gln	Gln	Gln	Gln	Gln	Gln
Glu	Glu	Glu	Glu	Glu	Glu	Glu	Glu	Glu	Glu	Glu	Glu
Gly	Gly	Gly	Gly	Gly	Gly	Gly	Gly	Gly	Gly	Gly	Gly
Gly			Gly	Gly	Gly	Gly	Gly	Gly	Gly	Gly	Gly
			Gly	Gly	Gly	Gly	Gly	Gly	Gly	Gly	Gly
His	His	His	His	His	His	His	His	His	His	His	His
Ile	Ile	Ile	Ile	Ile	Ile	Ile	Ile	Ile	Ile	Ile	Ile
Ile	Ile	Ile	Ile	Ile	Ile	Ile	Ile	Ile	Ile	Ile	Ile
Ile	Ile	Ile						Ile	Ile	Ile	Ile
Leu	Leu	Leu	Leu	Leu	Leu	Leu	Leu	Leu	Leu	Leu	Leu
Leu	Leu	Leu
Leu	Leu
Lys	Lys	Lys	Lys	Lys	Lys	Lys	Lys	Lys	Lys	Lys	Lys
Lys	Lys	Lys	Lys	Lys	Lys	Lys	Lys	Lys	Lys	Lys	Lys
Met	Met	Met	Met	Met	Met	Met	Met	Met	Met	Met	Met
Met	Met	Met	Met	Met	Met	Met	Met	Met	Met	Met	Met
Met	Met	Met	Met	Met	Met	Met	Met
	Met
Pro	Pro	Pro	Pro	Pro	Pro	Pro	Pro	Pro	Pro	Pro	Pro
Pseudo	Pseudo	Pseudo						Pseudo	Pseudo	Pseudo	Pseudo
Pseudo	Pseudo	Pseudo
Pseudo	Pseudo	Pseudo
	Pseudo
Ser	Ser	Ser
Sup	Sup	Sup	Sup	Sup	Sup	Sup	Sup	Sup	Sup	Sup	Sup
Sup	Sup	Sup					Sup	Sup	Sup	Sup	Sup
Sup	Sup	Sup
		Thr	Thr	Thr	Thr	Thr	Thr	Thr	Thr	Thr	Thr
Trp	Trp	Trp	Trp	Trp	Trp	Trp	Trp	Trp	Trp	Trp	Trp
		Tyr	Tyr	Tyr	Tyr	Tyr	Tyr	Tyr	Tyr	Tyr	Tyr
			Undet	Undet	Undet	Undet	Undet	Undet	Undet	Undet	Undet
			Undet	Undet	Undet	Undet	Undet	Undet	Undet	Undet	Undet
Val		Val	Val	Val	Val	Val	Val	Val	Val	Val	Val
34	35	33	31	31	31	31	31	32	31	32	32	TOTAL

## Sheet: Table S2B  tRNAs with anticod
Table S2B: tRNAs in the Lak phage genomes listed based on position in the genome. Heavy black underlines indicate rearrangements to establish syntenous blocks
A1						A2						C1						B1						B2						B3						B4						B5						B6
Start	End	aa	Anticodon	Score		Start	End	aa	Anticodon	Score		Start	End	aa	Anticodon	Score		Start	End	aa	Anticodon	Score		Start	End	aa	Anticodon	Score		Start	End	aa	Anticodon	Score		Start	End	aa	Anticodon	Score		Start	End	aa	Anticodon	Score		Start	End
108272	108343	His	GTG	32.18		31178	31249	His	GTG	32.18		86013	86084	His	GTG	29.67		420742	420813	His	GTG	33.63		424016	424087	His	GTG	33.63		419512	419583	His	GTG	33.63		423227	423298	His	GTG	33.63		416339	416410	His	GTG	33.63		419421	419492
109436	109508	Pro	TGG	63.63		32337	32410	Pro	TGG	60.89		87171	87244	Pro	TGG	60.89		420833	420909	Pro	TGG	57.03		424107	424183	Pro	TGG	57.03		419603	419679	Pro	TGG	57.03		423318	423394	Pro	TGG	57.03		416430	416506	Pro	TGG	57.03		419512	419588
109627	109701	Arg	ACG	67.22		32529	32603	Arg	ACG	67.22		87363	87437	Arg	ACG	67.22		421024	421098	Arg	ACG	66.24		424298	424372	Arg	ACG	66.24		419794	419868	Arg	ACG	66.24		423509	423583	Arg	ACG	66.24		416621	416695	Arg	ACG	66.24		419703	419777
109709	109781	Arg	CCT	47.93		32611	32683	Arg	CCT	47.93		87447	87519	Arg	CCT	47.93		421108	421180	Arg	CCT	54.5		424382	424454	Arg	CCT	54.5		419878	419950	Arg	CCT	54.5		423593	423665	Arg	CCT	54.5		416705	416777	Arg	CCT	54.5		419787	419859
110332	110402	Gly	TCC	69.27														421698	421775	Gly	TCC	48.11
						33234	33354	Pseudo	TCC	20.12		88063	88183	Pseudo	TCC	20.12
110845	110924	Cys	GCA	59.89		33835	33914	Cys	GCA	57.18		88664	88743	Cys	GCA	57.18
																		421985	422057	Gly	GCC	63.37		424972	425049	Gly	TCC	48.11		420468	420545	Gly	TCC	48.11		424183	424260	Gly	TCC	48.11		417295	417372	Gly	TCC	48.11		420377	420454
111254	111357	Gly	CCC	39.69		34242	34345	Gly	CCC	39.69		89071	89174	Gly	CCC	39.69		423028	423142	Gly	CCC	26.16		425259	425331	Gly	GCC	66.25		420755	420827	Gly	GCC	63.37		424470	424542	Gly	GCC	66.25		417582	417654	Gly	GCC	63.37		420664	420736
111368	111487	Pseudo	TTG	25.68		34356	34475	Pseudo	TTG	25.68		89185	89304	Pseudo	TTG	25.68		423150	423276	Undet	???	20.78		426425	426551	Undet	???	20.19		421920	422046	Undet	???	20.78		425635	425761	Undet	???	20.78		418747	418873	Undet	???	20.78		421829	421955
111774	111847	Met	CAT	68.38		34762	34835	Met	CAT	68.38		89591	89664	Met	CAT	68.38		423567	423641	Met	CAT	61.15		426842	426916	Met	CAT	61.15		422337	422411	Met	CAT	61.15		426052	426126	Met	CAT	61.15		419164	419238	Met	CAT	61.15		422246	422320
215630	215530	Ile	AAT	30.2		135208	135108	Ile	AAT	30.2		174823	174723	Ile	AAT	34.76
215914	215843	Lys	TTT	60.32		135492	135421	Lys	TTT	60.32		175107	175036	Lys	TTT	60.19
																								426303	426417	Gly	CCC	27.53		421798	421912	Gly	CCC	26.16		425513	425627	Gly	CCC	26.16		418625	418739	Gly	CCC	26.16		421707	421821
225401	225330	Sup	CTA	61.74		144938	144867	Sup	CTA	61.74		184605	184534	Sup	CTA	61.74																				414758	414829	Sup	CTA	63.27		407870	407941	Sup	CTA	63.27
226308	226235	Sup	CTA	46.72		145845	145772	Sup	CTA	41.17		185512	185439	Sup	CTA	46.72								415547	415618	Sup	CTA	63.27								346243	346314	Sup	TTA	60.45		340103	340174	Sup	TTA	60.45		343655	343726
290276	290205	Sup	TTA	58.04		211409	211338	Sup	TTA	58.04		254198	254127	Sup	TTA	58.75		344976	345047	Sup	TTA	60.45		346127	346198	Sup	TTA	60.45		343746	343817	Sup	TTA	60.45
																		201478	201405	Lys	TTT	59.89		202593	202521	Lys	TTT	68.25		199823	199750	Lys	TTT	59.89		202495	202423	Lys	TTT	68.25		196615	196542	Lys	TTT	59.89		199808	199735
367137	367222	Leu	TAA	60.85		286297	286382	Leu	TAA	60.85
478593	478525	Pseudo	???	21.64		397036	396968	Pseudo	???	21.64		442411	442343	Pseudo	???	21.64		201398	201303	Undet	???	33.42		202514	202419	Undet	???	33.94		199743	199648	Undet	???	35.93		202416	202321	Undet	???	33.94		196535	196440	Undet	???	35.93		199728	199633
485461	485391	Gln	CTG	72.21		403904	403834	Gln	CTG	72.21		449251	449181	Gln	CTG	72.21		138294	138364	Gln	CTG	52.64		139439	139509	Gln	CTG	52.64		137388	137458	Gln	CTG	52.64		139342	139412	Gln	CTG	52.64		134180	134250	Gln	CTG	52.64		137373	137443
491578	491489	Ser	TGA	62.49		409083	408998	Ser	TGA	56.68		455370	455281	Ser	TGA	61.27
491791	491721	Met	CAT	42.7		409295	409225	Met	CAT	42.7		455583	455513	Met	CAT	42.7		132664	132736	Met	CAT	68.17								131758	131830	Met	CAT	68.17								128550	128622	Met	CAT	64.79		131743	131815
492451	492369	Pseudo	AAT	29.6
												456195	456124	Thr	TGT	77.15		132250	132322	Thr	TGT	77.17		133396	133468	Thr	TGT	77.17		131344	131416	Thr	TGT	74.3		133299	133371	Thr	TGT	77.17		128136	128208	Thr	TGT	77.17		131329	131401
						409491	409419	Met	CAT	59.81
492678	492598	Leu	AAG	56.81		410183	410103	Leu	AAG	56.81		456356	456276	Leu	AAG	56.81		132088	132168	Leu	AAG	57.91		133234	133314	Leu	AAG	57.91		131182	131262	Leu	AAG	57.91		133137	133217	Leu	AAG	57.91		127974	128054	Leu	AAG	57.91		131167	131247
492827	492754	Glu	TTC	56.35		410332	410259	Glu	TTC	56.35		456505	456432	Glu	TTC	56.35		130931	131002	Glu	TTC	58.39		132077	132148	Glu	TTC	58.39		130025	130096	Glu	TTC	58.39		131980	132051	Glu	TTC	58.39		126817	126888	Glu	TTC	58.39		130010	130081
493748	493675	Asn	GTT	84.12		411253	411180	Asn	GTT	84.12		457426	457353	Asn	GTT	84.12
																								130852	131026	Pseudo	GTA	20								130755	130929	Pseudo	GTA	20
494488	494416	Arg	TCT	69.19		411994	411922	Arg	TCT	69.19								128955	129028	Arg	TCT	63.47		130101	130174	Arg	TCT	63.47		128049	128122	Arg	TCT	63.47		130004	130077	Arg	TCT	63.47		124841	124914	Arg	TCT	63.47		128034	128107
494593	494520	Asp	GTC	73.25		412099	412026	Asp	GTC	73.25		458024	457951	Asp	GTC	73.25		126299	126373	Asp	GTC	74.62		128451	128525	Asp	GTC	74.62		125393	125467	Asp	GTC	74.62		128354	128428	Asp	GTC	74.62		122185	122259	Asp	GTC	74.62		125378	125452
																		126653	126723	Gln	TTG	57.26		128805	128875	Gln	TTG	57.26		125747	125817	Gln	TTG	57.26		128708	128778	Gln	TTG	57.26		122539	122609	Gln	TTG	57.26		125732	125802
494898	494824	Met	CAT	65.41		412404	412330	Met	CAT	65.41		458988	458914	Met	CAT	65.41		126764	126836	Met	CAT	69.23		128916	128988	Met	CAT	69.23		125858	125930	Met	CAT	69.23		128819	128891	Met	CAT	69.23		122650	122722	Met	CAT	69.23		125843	125915
						409956	409874	Pseudo	AAT	29.6
																		128258	128331	Ile	GAT	74.27		129831	129904	Ile	TAT	71.57		127779	127852	Ile	TAT	71.57		129734	129807	Ile	TAT	71.57		124571	124644	Ile	TAT	71.57		127764	127837
495038	494966	Lys	TTT	64.81		412544	412472	Lys	TTT	64.81		459128	459056	Lys	TTT	64.81		128520	128592	Lys	TTT	64.81		129666	129738	Lys	TTT	64.81		127614	127686	Lys	TTT	64.81		129569	129641	Lys	TTT	64.81		124406	124478	Lys	TTT	64.81		127599	127671
496026	495953	Ile	GAT	74.6		413532	413459	Ile	GAT	74.6		460116	460043	Ile	GAT	71.43		128685	128758	Ile	TAT	71.57		129404	129477	Ile	GAT	74.27		127352	127425	Ile	GAT	74.27		129307	129380	Ile	GAT	74.27		124144	124217	Ile	GAT	74.27		127337	127410
496380	496298	Leu	TAG	58.38		413887	413805	Leu	TAG	58.38		460470	460388	Leu	TAG	57.95
496978	496908	Gln	TTG	66.28		414485	414415	Gln	TTG	66.28		462030	461960	Gln	TTG	66.28
												462924	462843	Tyr	GTA	48.27		125773	125854	Tyr	GTA	47.87		127925	128006	Tyr	GTA	47.87		124867	124948	Tyr	GTA	47.87		127828	127909	Tyr	GTA	47.87		121660	121740	Tyr	GTA	47.72		124852	124933
						415789	415716	Ala	TGC	69.99								125368	125441	Ala	TGC	72.35		127520	127593	Ala	TGC	72.35		124462	124535	Ala	TGC	72.35		127423	127496	Ala	TGC	72.35		121254	121327	Ala	TGC	72.35		124447	124520
499627	499553	Val	TAC	71.92								464531	464457	Val	TAC	74.98		124741	124813	Val	TAC	69.5		126893	126965	Val	TAC	69.5		123835	123907	Val	TAC	69.5		126796	126868	Val	TAC	69.5		120627	120699	Val	TAC	69.5		123820	123892
																		124320	124390	Asn	GTT	62.98		126474	126544	Asn	GTT	60.1		123414	123484	Asn	GTT	62.98		126377	126447	Asn	GTT	60.1		120206	120276	Asn	GTT	62.98		123399	123469
																		123317	123391	Asn	ATT	49.01								122411	122485	Asn	ATT	49.01								119211	119285	Asn	ATT	49.01		122396	122470
501121	501049	Ile	TAT	67.11		418637	418565	Ile	TAT	67.11		466021	465949	Ile	TAT	67.11								125470	125544	Ile	AAT	48.1								125373	125447	Ile	AAT	48.1
501402	501312	Trp	CCA	55.57		418918	418828	Trp	CCA	55.57		466302	466212	Trp	CCA	55.57		123034	123124	Trp	CCA	56.95		125187	125277	Trp	CCA	56.95		122128	122218	Trp	CCA	56.95		125090	125180	Trp	CCA	56.95		118928	119018	Trp	CCA	56.95		122113	122203
[truncated: 18 more columns]

## Sheet: Table S3 ANI
Table S3 A. Lak phage ANI compared to A1, calculated over the aligned region shown in Figure 4B. B. Lak phage ANI % over the full genome alignments.
A.
	A2	C1	B1	B2	B3	B4	B5	B6	B7	B8	B9
A1	0.946	0.878	0.452	0.608	0.654	0.609	0.62	0.548	0.625	0.627	0.626
B.	B1	B2	B3	B4	B5	B6	B7	B8	B9		B-Lak Sum relateness
B1		0.903	0.994	0.889	0.986	0.995	0.938	0.944	0.996	B1	7.645
B2	0.903		0.9	0.96	0.908	0.899	0.906	0.913	0.9	B2	7.289
B3	0.994	0.9		0.885	0.989	0.999	0.935	0.939	0.99	B3	7.631
B4	0.889	0.96	0.885		0.89	0.885	0.901	0.906	0.885	B4	7.201
B5	0.986	0.908	0.989	0.89		0.988	0.943	0.948	0.982	B5	7.634
B6	0.995	0.899	0.999	0.885	0.988		0.935	0.94	0.991	B6	7.632
B7	0.938	0.906	0.935	0.901	0.943	0.935		0.991	0.942	B7	7.491
B8	0.944	0.913	0.939	0.906	0.948	0.94	0.991		0.947	B8	7.528
B9	0.996	0.9	0.99	0.885	0.982	0.991	0.942	0.947		B9	7.633

## Sheet: Table S4 B-Lak population var
Table S4: Mapping of variant reads to other B-Lak genomes. For each dataset, reads not mapping perfectly were mapped first to the most closely related genomes
	B1 similar	B1	Var %	B2 similar	B2	Var %	B3 similar	B3	Var %	B4 similar	B4^	Var %	B5 similar	B5	Var %	B6 similar	B6	Var %	B7 similar	B7^	Var %	B8 similar	B8	Var %	B9 similar	B9^	Var %
Total Reads		612933			1295542			350599			187456			908009			783792			191182			814866			628876
Reads at 100%		591044			1250181			338007			177504			875458			750462			180774			774768			591744
Fraction at 100%		0.964288			0.964987			0.964084			0.94691			0.964151			0.957476			0.94556			0.950792			0.940955
Unmapped pairs		2304			4818			1400			1530			3438			3866			1238			4738			5718
Unmapped unpaired*		19586			40544			11193			8423			29114			29465			9171			35361			31415
	B9	44	0.0071786	B4	33	0.0025472	B5	72	0.0205363	B2	531	0.283266	B3	31	0.00341406	B3	1100	0.140343	B8	16	0.00836899	B7	85	0.0104312	B1	1115	0.1773
	B6	14	0.0022841	B8	47	0.00362783	B6	38	0.0108386	B8	659	0.351549	B6	2	0.000220262	B9	1611	0.205539	B4	12	0.00627674	B4	16	0.00196351	B6	1182	0.187954
	B3	2	0.0003263	B7	16	0.001235	B9	0	0	B9	210	0.112026	B9	9	0.00099118	B1	31	0.00395513	B2	12	0.00627674	B2	30	0.00368159	B3	8	0.00127211
	B5	9	0.00146835	B5	146	0.0112694	B1	0	0	B5	25	0.0133365	B1	0	0	B5	15	0.00191377	B5	24	0.0125535	B5	6	0.000736317	B5	994	0.15806
	B2	41	0.00668915	B3	22	0.00169813	B2	22	0.00627498	B3	114	0.0608143	B2	56	0.00616734	B2	37	0.00472064	B3	4	0.00209225	B3	9	0.00110448	B2	557	0.0885707
	B4	3	0.00048945	B6	3	0.000231563	B4	3	0.000855678	B6	0	0	B4	9	0.00099118	B4	16	0.00204136	B6	0	0	B6	2	0.000245439	B4	623	0.0990656
	B8	6	0.0009789	B9	5	0.000385939	B8	2	0.000570452	B9	0	0	B8	12	0.00132157	B8	8	0.00102068	B9	3	0.00156919	B9	3	0.000368159	B8	194	0.0308487
	B7	14	0.0022841	B1	2	0.000154376	B7	5	0.00142613	B1	0	0	B7	11	0.00121144	B7	8	0.00102068	B1	0	0	B1	0	0	B7	39	0.00620154
Left at end pairs		2292			4726			1378			936			3424			3148			1216			4690			3960
Left at end unpaired		19473			40370			11079			7483			29005			27365			9128			35209			28469
Total unmapped		21765			45096			12457			8419			32429			30513			10344			39899			32429
Fraction unmapped#		0.0355096			0.0348086			0.0355306			0.0449119			0.0357144			0.03893			0.0541055			0.0489639			0.0515666
Fraction mapping to any other genome		0.000216989			0.000211494			0.000405021			0.00820993			0.00014317			0.00360555			0.000371374			0.000185307			0.00749273
* unplaced unpaired generally reads map throughout the genomes, mostly with one SNP
# higher than the expected error rate of ~1%
^ contains an higher than normal frequency of unknown variant(s)
	B4 variant example:

## Sheet: Table S5 Relateness 
Table S5: A. Baboon pedigree scores, B. Grooming interactions, C. Proximity scores. Data from xxx. Based on A and information in Table S3, genetic relatedness of baboons does not predict relatedness of phage
B.	F01	F03	F04	M09	F11	F16	F18	F22	F30			Baboon Sum relateness
F01		0	0	0	0.0078125	0.125	0.125	0.0625	0.015625		F01	0.335938
F03	0		0.25	0	0	0.0625	0.0625	0.125	0.03125		F03	0.53125
F04	0	0.25		0	0	0.0625	0.0625	0.125	0.28125		F04	0.78125
M09	0	0	0		0	0	0	0	0		M09	0
F11	0.0078125	0	0	0		0.015625	0.015625	0	0		F11	0.0390625
F16	0.125	0.0625	0.0625	0	0.015625		0.3125	0.125	0.03125		F16	0.734375
F18	0.125	0.0625	0.0625	0	0.015625	0.3125		0.125	0.03125		F18	0.734375
F22	0.0625	0.125	0.125	0	0	0.125	0.125		0.25		F22	0.8125
F30	0.015625	0.03125	0.28125	0	0	0.03125	0.03125	0.25			F30	0.640625
C.	F01	F03	F04	M09		F16	F18	F22	F30
F01	0	0	0	0		0	0.0294118	0	0
F03	0	0	0.147059	0		0.0588235	0.235294	0.0882353	0
F04	0	0.147059	0	0.0294118		0.176471	0.0588235	0	0.0882353
M09	0	0	0.0294118	0		0.235294	0.0294118	0.352941	0
F16	0	0.0588235	0.176471	0.235294		0	0	0	0.0294118
F18	0.0294118	0.235294	0.0588235	0.0294118		0	0	0.117647	0.323529
F22	0	0.0882353	0	0.352941		0	0.117647	0	0.0882353
F30	0	0	0.0882353	0		0.0294118	0.323529	0.0882353	0
D.	F01	F03	F04			F16	F18	F22	F30
F01	0	0.00228311	0.00684931			0	0	0.00527241	0
F03	0.00228311	0	0.0627615			0.0212314	0.0309278	0.0426929	0.0118812
F04	0.00684931	0.0627615	0			0	0	0.0229885	0.0138614
F16	0	0.0212314	0			0	0.0041841	0.0116279	0.0120482
F18	0	0.0309278	0			0.0041841	0	0.00324675	0.0371094
F22	0.00527241	0.0426929	0.0229885			0.0116279	0.00324675	0	0.0283019
F30	0	0.0118812	0.0138614			0.0120482	0.0371094	0.0283019	0
Test for correlation : are the phage of more highly related baboons more closely related
		Baboon Sum relateness				B-Lak Sum relateness
	F22	0.8125	B1		B1	7.645
	F03	0.53125	B2		B2	7.289
	M09	0	B3		B3	7.631
	F30	0.640625	B4		B4	7.201
	F18	0.734375	B5		B5	7.634
	F16	0.734375	B6		B6	7.632
	F11	0.0390625	B7		B7	7.491
	F04	0.78125	B8		B8	7.528
	F01	0.335938	B9		B9	7.633
			Correlation:			-0.0440382

## Sheet: Table S6 tRNA introns
Table S6 Introns in tRNAs of the megaphage:
	A1:
	Type: Tyr Anticodon: GTA at 33-35 (500115-500113) Score: 36.9
	Possible intron: 37-129 (500111-500019)
	* | * | * | * | * | * | * | * | * | * | * | * | * | * | * | * |
	Seq: GGGAATATAGCTCGAAGGTCGAGCGAGAGACTGTATacaggaaacaacctgattaaattaaactacataatgctgttgggtatcatactttataaagtttaattggttcgaatccaatttatgtagctaATCTCTGGGCGTGGGTTCGATTCCCTCTATTCCCG
	Str: >>>>>>>..>>>>.......<<<<.>>>>>....................................................................................................<<<<<....>.>>>.......<<<.<<<<<<<<.
		>A1_tRNA_Tyr_GTA_Intron_1:
		acaggaaacaacctgattaaattaaactacataatgctgttgggtatcatactttataaagtttaattggttcgaatccaatttatgtagcta								no hit in rfam
	Type: Phe Anticodon: GAA at 37-39 (496504-496502) Score: 26.5
	Possible intron: 41-119 (496500-496422)
	* | * | * | * | * | * | * | * | * | * | * | * | * | * | * |
	Seq: GGACCTTGCGTATGGCTGGTgccTGTACGCTGGACTGAATtaacagagtaaactgtattaaatcaatctctataatattaatggttattattaatggttcgattccatttatagagacaATCCAGAGGTCGTGGTTCGATTCCACGAGGGTCCA
	Str: >>>>>>>..>>>>...........<<<<.>>>>>......................................................................................<<<<<....>>>>>.......<<<<<<<<<<<<.
		>A1_tRNA_Phe_GAA_intron_2:
		taacagagtaaactgtattaaatcaatctctataatattaatggttattattaatggttcgattccatttatagagaca							no hit in rfam
	Type: Thr Anticodon: TGT at 33-35 (492485-492483) Score: 60.3
	Possible intron: 37-150 (492481-492368)
	* | * | * | * | * | * | * | * | * | * | * | * | * | * | * | * | * | * | *
	Seq: GCTCCGATAGCACAGTGGTAGTGCAGCTCACTTGTTtacaatcaataaagattgaaaaaaattaaactctatgtagcatagtggttaatgcaaaaatttaatgagaattaaatttataatatctgaagttcgtttcttcagcatagagcaATGAGCAGGtCGTTGGTTCGAATCCGACTCGGAGCT
	Str: >>>>>>>..>>>>.......<<<<.>>>>>.........................................................................................................................<<<<<.....>>>>>.......<<<<<<<<<<<<.
		>A1_tRNA_Thr_TGT_intron_3:
		tacaatcaataaagattgaaaaaaattaaactctatgtagcatagtggttaatgcaaaaatttaatgagaattaaatttataatatctgaagttcgtttcttcagcatagagca
		31- 113 rfam found a tRNA but the intron is one nucleotide shorter based on the observed excision patterns, see Figure 8
	A2:
	Type: Tyr Anticodon: GTA at 33-35 (417634-417632) Score: 35.7
	(499706-499543)
	* | * | * | * | * | * | * | * | * | * | * | * | * | * | * | * |
	Seq: GGGAATATAGCTCGAAGGTCGAGCAAGAGACTGTATacaggaaacaacctgattaaattaaactacataatgctgttgggtatcatactttataaagtttaattggttcgaatccaatttatgtagctaATCTCTGGGCGTGGGTTCGATTCCCTCTATTCCCG
	Str: >>>>>>>..>>>>.......<<<<.>>>>>....................................................................................................<<<<<....>.>>>.......<<<.<<<<<<<<.
		>A2_tRNA_Tyr_GTA_intron_1:
		acaggaaacaacctgattaaattaaactacataatgctgttgggtatcatactttataaagtttaattggttcgaatccaatttatgtagcta								no hit in rfam
	Type: Gly Anticodon: TCC at 34-36 (33267-33269) Score: 54.0
	(115274-115432)
	* | * | * | * | * | * | * | * | * | * | * | * | * | * | * | *
	Seq: GCGGGTATAGCACAATGGTtAGTGTGTCGGTCTTCCAtacaagaataaacttgtaaaattaaactatatgctaataataaatgtggtattataaaataagagttcgaatctcttgcatatagcaAACCGAAAaTGTCGGTTCGATTCCGATTACCCGCT
	Str: >>>>>>>..>>>>........<<<<.>>>>>..............................................................................................<<<<<....>>>>>.......<<<<<<<<<<<<.
		>A2_tRNA_Gly_TCC_intron_2:
		tacaagaataaacttgtaaaattaaactatatgctaataataaatgtggtattataaaataagagttcgaatctcttgcatatagca								no hit in rfam
	Type: Thr Anticodon: TGT at 33-35 (409990-409988) Score: 60.3
	(492062-491877)
	* | * | * | * | * | * | * | * | * | * | * | * | * | * | * | * | * | * | *
	Seq: GCTCCGATAGCACAGTGGTAGTGCAGCTCACTTGTTtacaatcaataaagattgaaaaaaattaaactctatgtagcatagtggttaatgcaaaaatttaatgagaattaaatttataatatctgaagttcgtttcttcagcatagagcaATGAGCAGGtCGTTGGTTCGAATCCGACTCGGAGCT
	Str: >>>>>>>..>>>>.......<<<<.>>>>>.........................................................................................................................<<<<<.....>>>>>.......<<<<<<<<<<<<.
		>A2_tRNA_Thr_TGT_intron_3
		tacaatcaataaagattgaaaaaaattaaactctatgtagcatagtggttaatgcaaaaatttaatgagaattaaatttataatatctgaagttcgtttcttcagcatagagca
	Type: Phe Anticodon: GAA at 37-39 (295-293) Score: 26.5
	(496087-495934)
	* | * | * | * | * | * | * | * | * | * | * | * | * | * | * |
	Seq: GGACCTTGCGTATGGCTGGTgccTGTACGCTGGACTGAATtaacagagtaaactgtattaaatcaatctctataatattaatggttattattaatggttcgattccatttatagagacaATCCAGAGGTCGTGGTTCGATTCCACGAGGGTCCA
	Str: >>>>>>>..>>>>...........<<<<.>>>>>......................................................................................<<<<<....>>>>>.......<<<<<<<<<<<<.
		>A2_tRNA_Phe_GAA_intron_4
		taacagagtaaactgtattaaatcaatctctataatattaatggttattattaatggttcgattccatttatagagaca
	C1
	Type: Tyr Anticodon: GTA at 33-35 (465018-465016) Score: 35.7
	Possible intron: 37-129 (465014-464922)
	* | * | * | * | * | * | * | * | * | * | * | * | * | * | * | * |
	Seq: GGGAATATAGCTCGAAGGTCGAGCAAGAGACTGTATacaggaaacaacctgattaaattaaactacataatgctgttgggtatcatactttataaagtttaattggttcgaatccaatttatgtagctaATCTCTGGGCGTGGGTTCGATTCCCTCTATTCCCG
	Str: >>>>>>>..>>>>.......<<<<.>>>>>....................................................................................................<<<<<....>.>>>.......<<<.<<<<<<<<.
		>C1_tRNA_Tyr_GTA_intron_1:
		acaggaaacaacctgattaaattaaactacataatgctgttgggtatcatactttataaagtttaattggttcgaatccaatttatgtagcta
	Type: Gly Anticodon: TCC at 34-36 (88096-88098) Score: 54.0
	Possible intron: 38-124 (88100-88186)
	Seq: GCGGGTATAGCACAATGGTtAGTGTGTCGGTCTTCCAtacaagaataaacttgtaaaattaaactatatgctaataataaatgtggtattataaaataagagttcgaatctcttgcatatagcaAACCGAAAaTGTCGGTTCGATTCCGATTACCCGCT
	Str: >>>>>>>..>>>>........<<<<.>>>>>..............................................................................................<<<<<....>>>>>.......<<<<<<<<<<<<.
		>C1_tRNA_Gly_TCC_intron_2:
		tacaagaataaacttgtaaaattaaactatatgctaataataaatgtggtattataaaataagagttcgaatctcttgcatatagca
							Identical introns were found on three scaffolds from this cohort
	LD_Run2_11_scaffold_1318 - not found in C1 genome but this fragment alignss well and also contains Tyr Anticodon: GTA with intron
	Type: Phe Anticodon: GAA at 37-39 (3334-3336) Score: 26.5
	* | * | * | * | * | * | * | * | * | * | * | * | * | * | * |
	Seq: GGACCTTGCGTATGGCTGGTgccTGTACGCTGGACTGAATtaacagagtaaactgtattaaatcaatctctataatattaatggttattattaatggttcgattccatttatagagacaATCCAGAGGTCGTGGTTCGATTCCACGAGGGTCCA
	Str: >>>>>>>..>>>>...........<<<<.>>>>>......................................................................................<<<<<....>>>>>.......<<<<<<<<<<<<.
		>Cholera_cohort_tRNA_Phe_GAA_intron_3
		taacagagtaaactgtattaaatcaatctctataatattaatggttattattaatggttcgattccatttatagagaca
	From another scaffold from the cholera impacted cohort but excised in the C1 genome
	LD_Run2_19_scaffold_7854.trna1 (148-333) Length: 186 bp
	Type: Thr Anticodon: TGT at 33-35 (180-182) Score: 60.3
	Possible intron: 37-150 (184-297)
	* | * | * | * | * | * | * | * | * | * | * | * | * | * | * | * | * | * | *
	Seq: GCTCCGATAGCACAGTGGTAGTGCAGCTCACTTGTTtacaatcaataaagattgaaaaaaattaaactctatgtagcatagtggttaatgcaaaaatttaatgagaattaaatttataatatctgaagttcgtttcttcagcatagagcaATGAGCAGGtCGTTGGTTCGAATCCGACTCGGAGCT
	Str: >>>>>>>..>>>>.......<<<<.>>>>>.........................................................................................................................<<<<<.....>>>>>.......<<<<<<<<<<<<.
		>Cholera_tRNA_Thr_TGT_intron_4										Also identical in:
		tacaatcaataaagattgaaaaaaattaaactctatgtagcatagtggttaatgcaaaaatttaatgagaattaaatttataatatctgaagttcgtttcttcagcatagagca
												LD_Run2_18_scaffold_1730
		Sequence of this intron is the same as that found in A1 and A2										LD_Run2_12_scaffold_56
												LD_Run2_11_scaffold_1318
	B1											LD_Run1_06_scaffold_89
	Type: Tyr Anticodon: GTA at 35-37 (129740-129742) Score: 66.2
	Possible intron: 39-179 (129744-129884)
	* | * | * | * | * | * | * | * | * | * | * | * | * | * | * | * | * | * | * | * |
	Seq: GCTTCGATAGTTCAGTTGGTtAGAACGTCTGACTGTATacaggaaacaacctgattaaattaaactacataatgctgttaggtatcagacttgcggacgcaatattgatttataactattatagtaataaatctaaatcgctgaaagtttagttggttcgaatccaatttatgtagctaATCAGAAAGtCGTAGGTTCGAGTCCTACTCGAAGCG
	Str: >>>>>>>..>>>>.........<<<<.>>>>>....................................................................................................................................................<<<<<.....>>>>>.......<<<<<<<<<<<<.
		>B1_tRNA_Tyr_GTA_intron_1:
		acaggaaacaacctgattaaattaaactacataatgctgttaggtatcagacttgcggacgcaatattgatttataactattatagtaataaatctaaatcgctgaaagtttagttggttcgaatccaatttatgtagcta
	B9
	PHAGE-B9--F01_SRR1747023_final.trna14 (129726-129940) Length: 215 bp
	Type: Tyr Anticodon: GTA at 35-37 (129760-129762) Score: 66.2
	Possible intron: 39-179 (129764-129904)
	* | * | * | * | * | * | * | * | * | * | * | * | * | * | * | * | * | * | * | * |
	Seq: GCTTCGATAGTTCAGTTGGTtAGAACGTCTGACTGTATacaggaaacaacctgattaaattaaactacataatgctgttaggtatcagacttgcggacgcaatattgatttataactattatagtaataaatctaaatcgctgaaagtttagttggttcgaatccaatttatgtagctaATCAGAAAGtCGTAGGTTCGAGTCCTACTCGAAGCG
	Str: >>>>>>>..>>>>.........<<<<.>>>>>....................................................................................................................................................<<<<<.....>>>>>.......<<<<<<<<<<<<.
		>B9_tRNA_Tyr_GTA_intron_1:
		acaggaaacaacctgattaaattaaactacataatgctgttaggtatcagacttgcggacgcaatattgatttataactattatagtaataaatctaaatcgctgaaagtttagttggttcgaatccaatttatgtagcta
			This intron is related to those in A1 and A2, but much longer
	Pig scaffolds
	pig_ID_934_F48_scaffold_42795.trna2 (3314-3129) Length: 186 bp
	Type: Thr Anticodon: TGT at 33-35 (3282-3280) Score: 60.3
	Possible intron: 37-150 (3278-3165)
	* | * | * | * | * | * | * | * | * | * | * | * | * | * | * | * | * | * | *
	Seq: GCTCCGATAGCACAGTGGTAGTGCAGCTCACTTGTTtacaatcaataaagattgaaaaaaattaaactctatgtagcatagtggttaatgcaaaaatttaatgagaattaaatttataatatctgaagttcgtttcttcagcatagagcaATGAGCAGGtCGTTGGTTCGAATCCGACTCGGAGCT
	Str: >>>>>>>..>>>>.......<<<<.>>>>>.........................................................................................................................<<<<<.....>>>>>.......<<<<<<<<<<<<.
		>Pig_tRNA_Thr_TGT_intron:
		tacaatcaataaagattgaaaaaaattaaactctatgtagcatagtggttaatgcaaaaatttaatgagaattaaatttataatatctgaagttcgtttcttcagcatagagca
			This intron is identical to those in A1, A2 and some cholera genome fragments
	pig_ID_943_F24_scaffold_6497.trna2 (441-594) Length: 154 bp
	Type: Phe Anticodon: GAA at 37-39 (477-479) Score: 26.5
	Possible intron: 41-119 (481-559)
	* | * | * | * | * | * | * | * | * | * | * | * | * | * | * |
	Seq: GGACCTTGCGTATGGCTGGTgccTGTACGCTGGACTGAATtaacagagtaaactgtattaaatcaatctctataatattaatggttattattaatggttcgattccatttatagagacaATCCAGAGGTCGTGGTTCGATTCCACGAGGGTCCA
	Str: >>>>>>>..>>>>...........<<<<.>>>>>......................................................................................<<<<<....>>>>>.......<<<<<<<<<<<<.
		>Pig_tRNA_Phe_GAA_intron:
		taacagagtaaactgtattaaatcaatctctataatattaatggttattattaatggttcgattccatttatagagaca
	this scaffold also has another tRNA with predicted intron but the intron is huge and the score is low (Type: Leu Anticodon: TAA)
	pig_ID_445_F35_scaffold_85796
	Type: Gly Anticodon: TCC at 34-36 (230-228) Score: 54.0
	Possible intron: 38-124 (226-140)
	* | * | * | * | * | * | * | * | * | * | * | * | * | * | * | *
	Seq: GCGGGTATAGCACAATGGTtAGTGTGTCGGTCTTCCAtacaagaataaacttgtaaaattaaactatatgctaataataaatgtggtattataaaataagagttcgaatctcttgcatatagcaAACCGAAAaTGTCGGTTCGATTCCGATTACCCGCT
	Str: >>>>>>>..>>>>........<<<<.>>>>>..............................................................................................<<<<<....>>>>>.......<<<<<<<<<<<<.
		>Pig_tRNA_Gly_TCC_intron
		tacaagaataaacttgtaaaattaaactatatgctaataataaatgtggtattataaaataagagttcgaatctcttgcatatagca
	JGI largest putatively circularized phage genome
	As many as six unknown sequences recognized as possible tRNAs by tRNA scan appear to have introns based on the bacterial prediction. These were not all similarly recognized using the eukaryotic implementation, which can approximately excise introns.
	JGI.trna6 (107884-107989) Length: 106 bp
	Type: Asn Anticodon: ATT at 34-36 (107917-107919) Score: 56.5
	Possible intron: 38-60 (107921-107943)
	* | * | * | * | * | * | * | * | * | * | *
	Seq: GGCCAAGTGGCGGAATGGCaGACGCTAGGGACTATTGgttagacagccaaatgcaataaaATCCCTTGCCCGTTAGGGCGTGTGGGTTCGACTCCCACCTTGGTCA
	Str: >>>>>>>..>>>..........<<<.>>>>>..............................<<<<<.>>>>....<<<<..>>>>>.......<<<<<<<<<<<<.
	JGI.trna8 (113934-114057) Length: 124 bp
	Type: Val Anticodon: TAC at 33-35 (113966-113968) Score: 42.6
	Possible intron: 37-88 (113970-114021)
	* | * | * | * | * | * | * | * | * | * | * | * |
	Seq: GGCCGAATAGTCTAACGGTACGACGGTAGAATTACGttatgtggctttggctgaaaatgccgatattatagtttccatataccctctaATCTACAGGtGGTGGGTTCAATTCCCCCTTCGGCCA
	Str: >>>>>>>..>>>.........<<<.>>>>>...........................................................<<<<<.....>.>>>.......<<<.<<<<<<<<.
	JGI.trna9 (248421-248553) Length: 133 bp				possible intron?
	Type: Met Anticodon: CAT at 94-96 (248514-248516) Score: 38.1
	* | * | * | * | * | * | * | * | * | * | * | * | * |
	Seq: GCCAAGGTAGTCTAaaaaactattagttacagtgacttagacaagtaattgtctccaatggttgtaacttacaaACAGGTAAGACGTTATCCTCATAAGGTAAAGTtTGTTGGTTCAAATCCAACCCTTGGCA
	Str: >>>>>>>..>>>>....................................................................<<<<.>>>>>.......<<<<<.....>>>>>.......<<<<<<<<<<<<.
	JGI.trna35 (272242-272389) Length: 148 bp
	Type: Leu Anticodon: TAA at 34-36 (272275-272277) Score: 38.9
	Possible intron: 38-113 (272279-272354)
	* | * | * | * | * | * | * | * | * | * | * | * | * | * | *
	Seq: GGGCTTGTACGTCAATGGTaAGACTTCGTGCTTTAAGccgatacatggagtcaataggcgtagctaacctatctttgtccatgatgaatgctagacattcttcaggcaggaacTGCACGAAaAGCGGGTTCGATTCCCGCCTAGCCCA
	Str: >>>>>.>...>>>........<<<..>>>>>...................................................................................<<<<<....>>>>>.......<<<<<<.<<<<<.
tRNA intron sequences:
	>A1_tRNA_Tyr_GTA_Intron_1:
	acaggaaacaacctgattaaattaaactacataatgctgttgggtatcatactttataaagtttaattggttcgaatccaatttatgtagcta
	>A2_tRNA_Tyr_GTA_intron_1:
	acaggaaacaacctgattaaattaaactacataatgctgttgggtatcatactttataaagtttaattggttcgaatccaatttatgtagcta
	>C1_tRNA_Tyr_GTA_intron_1:
	acaggaaacaacctgattaaattaaactacataatgctgttgggtatcatactttataaagtttaattggttcgaatccaatttatgtagcta
	>B1_tRNA_Tyr_GTA_intron_1:
	acaggaaacaacctgattaaattaaactacataatgctgttaggtatcagacttgcggacgcaatattgatttataactattatagtaataaatctaaatcgctgaaagtttagttggttcgaatccaatttatgtagcta
	>B9_tRNA_Tyr_GTA_intron_1:
	acaggaaacaacctgattaaattaaactacataatgctgttaggtatcagacttgcggacgcaatattgatttataactattatagtaataaatctaaatcgctgaaagtttagttggttcgaatccaatttatgtagcta
	>A1_tRNA_Phe_GAA_intron_2:
	taacagagtaaactgtattaaatcaatctctataatattaatggttattattaatggttcgattccatttatagagaca
	>A2_tRNA_Phe_GAA_intron_4
	taacagagtaaactgtattaaatcaatctctataatattaatggttattattaatggttcgattccatttatagagaca
	>Cholera_cohort_tRNA_Phe_GAA_intron_3
	taacagagtaaactgtattaaatcaatctctataatattaatggttattattaatggttcgattccatttatagagaca
	>Pig_tRNA_Phe_GAA_intron:
	taacagagtaaactgtattaaatcaatctctataatattaatggttattattaatggttcgattccatttatagagaca
	>A1_tRNA_Thr_TGT_intron_3:
	tacaatcaataaagattgaaaaaaattaaactctatgtagcatagtggttaatgcaaaaatttaatgagaattaaatttataatatctgaagttcgtttcttcagcatagagca
	>A2_tRNA_Thr_TGT_intron_3
	tacaatcaataaagattgaaaaaaattaaactctatgtagcatagtggttaatgcaaaaatttaatgagaattaaatttataatatctgaagttcgtttcttcagcatagagca
	>Cholera_tRNA_Thr_TGT_intron_4
	tacaatcaataaagattgaaaaaaattaaactctatgtagcatagtggttaatgcaaaaatttaatgagaattaaatttataatatctgaagttcgtttcttcagcatagagca
	>Pig_tRNA_Thr_TGT_intron:
	tacaatcaataaagattgaaaaaaattaaactctatgtagcatagtggttaatgcaaaaatttaatgagaattaaatttataatatctgaagttcgtttcttcagcatagagca
	>A2_tRNA_Gly_TCC_intron_2:
	tacaagaataaacttgtaaaattaaactatatgctaataataaatgtggtattataaaataagagttcgaatctcttgcatatagca
	>C1_tRNA_Gly_TCC_intron_2:
	tacaagaataaacttgtaaaattaaactatatgctaataataaatgtggtattataaaataagagttcgaatctcttgcatatagca
	>Pig_tRNA_Gly_TCC_intron
	tacaagaataaacttgtaaaattaaactatatgctaataataaatgtggtattataaaataagagttcgaatctcttgcatatagca

## Sheet: Table S7A A1 annotation
Table S7A: Listing of genes in the A1 Lak phage genome with a confident, moderately confident (purple functional prediction) or lower confidence (grey text) prediction. Structural proteins are listed in blue text.
Gene number	Protein length			Functional prediction	Functional category
PHAGE-A1--js4906-22-3_S10_HugePhage_Circular_26_80_closed_4	314	K09770	K09770	hypothetical protein	-
PHAGE-A1--js4906-22-3_S10_HugePhage_Circular_26_80_closed_5	182	K11576	CTF13, CBF3C	centromere DNA-binding protein complex CBF3 subunit C	-
PHAGE-A1--js4906-22-3_S10_HugePhage_Circular_26_80_closed_9	639	K03164	TOP2	DNA topoisomerase II [EC:5.99.1.3]	-
PHAGE-A1--js4906-22-3_S10_HugePhage_Circular_26_80_closed_10	292	K01491	folD	methylenetetrahydrofolate dehydrogenase (NADP+) / methenyltetrahydrofolate cyclohydrolase [EC:1.5.1.5 3.5.4.9]	Carbon fixation pathways in prokaryotes; One carbon pool by folate
PHAGE-A1--js4906-22-3_S10_HugePhage_Circular_26_80_closed_14	291	K04069	pflA, pflC, pflE	pyruvate formate lyase activating enzyme [EC:1.97.1.4]	-
PHAGE-A1--js4906-22-3_S10_HugePhage_Circular_26_80_closed_18	475	K03164	TOP2	DNA topoisomerase II [EC:5.99.1.3]	-
PHAGE-A1--js4906-22-3_S10_HugePhage_Circular_26_80_closed_27	690	K02014	TC.FEV.OM	iron complex outermembrane recepter protein	-
PHAGE-A1--js4906-22-3_S10_HugePhage_Circular_26_80_closed_33	387	K06211	nadR	HTH-type transcriptional regulator, transcriptional repressor of NAD biosynthesis genes [EC:2.7.7.1 2.7.1.22]	Nicotinate and nicotinamide metabolism
PHAGE-A1--js4906-22-3_S10_HugePhage_Circular_26_80_closed_34	222	K03811	pnuC	nicotinamide mononucleotide transporter	-
PHAGE-A1--js4906-22-3_S10_HugePhage_Circular_26_80_closed_50	202	K07450	K07450	putative resolvase	-
PHAGE-A1--js4906-22-3_S10_HugePhage_Circular_26_80_closed_53	663			Major capsid protein
PHAGE-A1--js4906-22-3_S10_HugePhage_Circular_26_80_closed_74	180	K09908	K09908	hypothetical protein	-
PHAGE-A1--js4906-22-3_S10_HugePhage_Circular_26_80_closed_78	749	K03544	clpX, CLPX	ATP-dependent Clp protease ATP-binding subunit ClpX	Cell cycle - Caulobacter
PHAGE-A1--js4906-22-3_S10_HugePhage_Circular_26_80_closed_84	177	K04068	nrdG	anaerobic ribonucleoside-triphosphate reductase activating protein [EC:1.97.1.4]	-
PHAGE-A1--js4906-22-3_S10_HugePhage_Circular_26_80_closed_87	373	K03547	sbcD	exonuclease SbcD	-
PHAGE-A1--js4906-22-3_S10_HugePhage_Circular_26_80_closed_89	559	K03546	sbcC	exonuclease SbcC	-
PHAGE-A1--js4906-22-3_S10_HugePhage_Circular_26_80_closed_90	377	K18948	gp61	DNA primase	-
PHAGE-A1--js4906-22-3_S10_HugePhage_Circular_26_80_closed_92	1286	K06907	K06907	COG: COG3497: Tail sheath monomer	-
PHAGE-A1--js4906-22-3_S10_HugePhage_Circular_26_80_closed_93	604	K09862	K09862	hypothetical protein	-
PHAGE-A1--js4906-22-3_S10_HugePhage_Circular_26_80_closed_98	291	K00948	PRPS, prsA	ribose-phosphate pyrophosphokinase [EC:2.7.6.1]	Pentose phosphate pathway; Purine metabolism
PHAGE-A1--js4906-22-3_S10_HugePhage_Circular_26_80_closed_99	199	K03687	GRPE	molecular chaperone GrpE	-
PHAGE-A1--js4906-22-3_S10_HugePhage_Circular_26_80_closed_106	149			Tail sheath monomer
PHAGE-A1--js4906-22-3_S10_HugePhage_Circular_26_80_closed_112	1538			Minor tail protein
PHAGE-A1--js4906-22-3_S10_HugePhage_Circular_26_80_closed_114	2699			Tail-related protein
PHAGE-A1--js4906-22-3_S10_HugePhage_Circular_26_80_closed_132	230	K01358	clpP, CLPP	ATP-dependent Clp protease, protease subunit [EC:3.4.21.92]	Cell cycle - Caulobacter
PHAGE-A1--js4906-22-3_S10_HugePhage_Circular_26_80_closed_133	166	K14165	K14165	atypical dual specificity phosphatase [EC:3.1.3.16 3.1.3.48] Virion structural protein	-
PHAGE-A1--js4906-22-3_S10_HugePhage_Circular_26_80_closed_137	378	K07496	K07496	putative transposase	-
PHAGE-A1--js4906-22-3_S10_HugePhage_Circular_26_80_closed_153	215			Baseplate hub subunit
PHAGE-A1--js4906-22-3_S10_HugePhage_Circular_26_80_closed_163	585	K11294	NCL, NSR1	Prohead protease	-
PHAGE-A1--js4906-22-3_S10_HugePhage_Circular_26_80_closed_171	417			Tail tape measure protein
PHAGE-A1--js4906-22-3_S10_HugePhage_Circular_26_80_closed_178	73	K02518	infA	translation initiation factor IF-1	-
PHAGE-A1--js4906-22-3_S10_HugePhage_Circular_26_80_closed_186	516	K18942	gp43	DNA polymerase [EC:2.7.7.7]	-
PHAGE-A1--js4906-22-3_S10_HugePhage_Circular_26_80_closed_187	203	K01358	clpP, CLPP	ATP-dependent Clp protease, protease subunit [EC:3.4.21.92]	Cell cycle - Caulobacter
PHAGE-A1--js4906-22-3_S10_HugePhage_Circular_26_80_closed_192	108	K03462	NAMPT	nicotinamide phosphoribosyltransferase [EC:2.4.2.12]	Nicotinate and nicotinamide metabolism
PHAGE-A1--js4906-22-3_S10_HugePhage_Circular_26_80_closed_194	433	K03462	NAMPT	nicotinamide phosphoribosyltransferase [EC:2.4.2.12]	Nicotinate and nicotinamide metabolism
PHAGE-A1--js4906-22-3_S10_HugePhage_Circular_26_80_closed_199	339	K03086	SIG1, rpoD	RNA polymerase primary sigma factor	-
PHAGE-A1--js4906-22-3_S10_HugePhage_Circular_26_80_closed_208	632			Portal vortex protein
PHAGE-A1--js4906-22-3_S10_HugePhage_Circular_26_80_closed_217	572	K01938	fhs	formate--tetrahydrofolate ligase [EC:6.3.4.3]	Carbon fixation pathways in prokaryotes; One carbon pool by folate
PHAGE-A1--js4906-22-3_S10_HugePhage_Circular_26_80_closed_223	271	K07270	K07270	glycosyl transferase, family 25	-
PHAGE-A1--js4906-22-3_S10_HugePhage_Circular_26_80_closed_226	362	K03686	dnaJ	molecular chaperone DnaJ	-
PHAGE-A1--js4906-22-3_S10_HugePhage_Circular_26_80_closed_227	657	K04043	dnaK	molecular chaperone DnaK	RNA degradation
PHAGE-A1--js4906-22-3_S10_HugePhage_Circular_26_80_closed_240	282	K18962	rnlB	T4 RNA ligase 2 [EC:6.5.1.3]	-
PHAGE-A1--js4906-22-3_S10_HugePhage_Circular_26_80_closed_246	532	K18959	UvsW	TP-dependent DNA helicase UvsW [EC:3.6.4.12]	-
PHAGE-A1--js4906-22-3_S10_HugePhage_Circular_26_80_closed_259	406			Baseplate wedge initiator
PHAGE-A1--js4906-22-3_S10_HugePhage_Circular_26_80_closed_260	639			Baseplate wedge protein
PHAGE-A1--js4906-22-3_S10_HugePhage_Circular_26_80_closed_261	125	K06903	K06903	COG3628: Phage baseplate assembly protein W	-
PHAGE-A1--js4906-22-3_S10_HugePhage_Circular_26_80_closed_266	126	K04794	PTH2	peptidyl-tRNA hydrolase, PTH2 family [EC:3.1.1.29]	-
PHAGE-A1--js4906-22-3_S10_HugePhage_Circular_26_80_closed_270	421	K07496	K07496	putative transposase	-
PHAGE-A1--js4906-22-3_S10_HugePhage_Circular_26_80_closed_273	325	K18944	gp44	sliding clamp loader subunit	-
PHAGE-A1--js4906-22-3_S10_HugePhage_Circular_26_80_closed_275	402	K07496	K07496	putative transposase	-
PHAGE-A1--js4906-22-3_S10_HugePhage_Circular_26_80_closed_278	317	K03088	SIG3.2, rpoE	RNA polymerase sigma-70 factor, ECF subfamily	-
PHAGE-A1--js4906-22-3_S10_HugePhage_Circular_26_80_closed_310	643	K03722	dinG	ATP-dependent DNA helicase DinG [EC:3.6.4.12]	-
PHAGE-A1--js4906-22-3_S10_HugePhage_Circular_26_80_closed_323	181	K09935	K09935	hypothetical protein	-
PHAGE-A1--js4906-22-3_S10_HugePhage_Circular_26_80_closed_336	703	K01972	E6.5.1.2, ligA, ligB	DNA ligase (NAD+) [EC:6.5.1.2]	Base excision repair; DNA replication; Mismatch repair; Nucleotide excision repair
PHAGE-A1--js4906-22-3_S10_HugePhage_Circular_26_80_closed_344	308	K03284	corA	magnesium transporter	-
PHAGE-A1--js4906-22-3_S10_HugePhage_Circular_26_80_closed_348	160	K09117	K09117	hypothetical protein	-
PHAGE-A1--js4906-22-3_S10_HugePhage_Circular_26_80_closed_349	449	K09862	K09862	hypothetical protein	-
PHAGE-A1--js4906-22-3_S10_HugePhage_Circular_26_80_closed_359	216	K01448	E3.5.1.28B, amiA, amiB, amiC	N-acetylmuramoyl-L-alanine amidase [EC:3.5.1.28]	-
PHAGE-A1--js4906-22-3_S10_HugePhage_Circular_26_80_closed_362	718	-	-	Terminase large subunit	-
PHAGE-A1--js4906-22-3_S10_HugePhage_Circular_26_80_closed_365	379	K01786	araD	L-ribulose-5-phosphate 4-epimerase [EC:5.1.3.4]	Pentose and glucuronate interconversions
PHAGE-A1--js4906-22-3_S10_HugePhage_Circular_26_80_closed_370	530	K02051	ABC.SN.S	NitT/TauT family transport system substrate-binding protein	-
PHAGE-A1--js4906-22-3_S10_HugePhage_Circular_26_80_closed_372	279	K02050	ABC.SN.P	NitT/TauT family transport system permease protein	-
PHAGE-A1--js4906-22-3_S10_HugePhage_Circular_26_80_closed_373	315	K02049	ABC.SN.A	NitT/TauT family transport system ATP-binding protein	-
PHAGE-A1--js4906-22-3_S10_HugePhage_Circular_26_80_closed_378	268	K09228	KRAB	KRAB domain-containing zinc finger protein	-
PHAGE-A1--js4906-22-3_S10_HugePhage_Circular_26_80_closed_379	379	K02836	prfB	peptide chain release factor 2	-
PHAGE-A1--js4906-22-3_S10_HugePhage_Circular_26_80_closed_392	151	K07117	K07117	COG: COG2940	-
PHAGE-A1--js4906-22-3_S10_HugePhage_Circular_26_80_closed_397	300	K06223	dam	DNA adenine methylase [EC:2.1.1.72]	Mismatch repair
PHAGE-A1--js4906-22-3_S10_HugePhage_Circular_26_80_closed_401	418	K00974	cca	tRNA nucleotidyltransferase (CCA-adding enzyme) [EC:2.7.7.72 3.1.3.- 3.1.4.-]	RNA transport
PHAGE-A1--js4906-22-3_S10_HugePhage_Circular_26_80_closed_418	180	K01520	dut, DUT	dUTP pyrophosphatase [EC:3.6.1.23]	Pyrimidine metabolism
PHAGE-A1--js4906-22-3_S10_HugePhage_Circular_26_80_closed_419	174	K03574	mutT, NUDT15, MTH2	8-oxo-dGTP diphosphatase [EC:3.6.1.55]	-
PHAGE-A1--js4906-22-3_S10_HugePhage_Circular_26_80_closed_422	219	K07076	K07076	COG: COG1708	-
PHAGE-A1--js4906-22-3_S10_HugePhage_Circular_26_80_closed_423	350	K03286	TC.OOP	OmpA-OmpF porin, OOP family	-
PHAGE-A1--js4906-22-3_S10_HugePhage_Circular_26_80_closed_427	174	K00510	HMOX, hmuO, ho	heme oxygenase [EC:1.14.99.3]	Porphyrin and chlorophyll metabolism
PHAGE-A1--js4906-22-3_S10_HugePhage_Circular_26_80_closed_429	422	K00364	E1.7.1.7, guaC	GMP reductase [EC:1.7.1.7]	Purine metabolism
PHAGE-A1--js4906-22-3_S10_HugePhage_Circular_26_80_closed_430	733	K13665	gumL	pyruvyltransferase	-
PHAGE-A1--js4906-22-3_S10_HugePhage_Circular_26_80_closed_435	552	K07458	vsr	DNA mismatch endonuclease, patch repair protein [EC:3.1.-.-]	-
PHAGE-A1--js4906-22-3_S10_HugePhage_Circular_26_80_closed_441	87	K03671	trxA	thioredoxin 1	-
PHAGE-A1--js4906-22-3_S10_HugePhage_Circular_26_80_closed_443	641	K07386	pepO	putative endopeptidase [EC:3.4.24.-]	-
PHAGE-A1--js4906-22-3_S10_HugePhage_Circular_26_80_closed_453	370	K02945	RP-S1, rpsA	small subunit ribosomal protein S1	Ribosome
PHAGE-A1--js4906-22-3_S10_HugePhage_Circular_26_80_closed_456	262	K10761	THG1	tRNA(His) guanylyltransferase [EC:2.7.7.79]	-
PHAGE-A1--js4906-22-3_S10_HugePhage_Circular_26_80_closed_457	499	K18947	gp41	ATP-dependent helicase	-
PHAGE-A1--js4906-22-3_S10_HugePhage_Circular_26_80_closed_464	268	K07313	pphA	serine/threonine protein phosphatase 1 [EC:3.1.3.16]	-
PHAGE-A1--js4906-22-3_S10_HugePhage_Circular_26_80_closed_469	680	K04079	htpG, HSP90A	molecular chaperone HtpG	Protein processing in endoplasmic reticulum; PI3K-Akt signaling pathway
PHAGE-A1--js4906-22-3_S10_HugePhage_Circular_26_80_closed_479	692	K00527	nrdD	ribonucleoside-triphosphate reductase [EC:1.17.4.2]	Purine metabolism; Pyrimidine metabolism
PHAGE-A1--js4906-22-3_S10_HugePhage_Circular_26_80_closed_481	238	K00527	nrdD	ribonucleoside-triphosphate reductase [EC:1.17.4.2]	Purine metabolism; Pyrimidine metabolism
PHAGE-A1--js4906-22-3_S10_HugePhage_Circular_26_80_closed_482	354	K07451	mcrA	5-methylcytosine-specific restriction enzyme A [EC:3.1.21.-]	-
PHAGE-A1--js4906-22-3_S10_HugePhage_Circular_26_80_closed_485	322	K07463	K07463	archaea-specific RecJ-like exonuclease	-
PHAGE-A1--js4906-22-3_S10_HugePhage_Circular_26_80_closed_495	377	K07496	K07496	putative transposase	-
PHAGE-A1--js4906-22-3_S10_HugePhage_Circular_26_80_closed_502	289	K01923	purC	phosphoribosylaminoimidazole-succinocarboxamide synthase [EC:6.3.2.6]	Purine metabolism
PHAGE-A1--js4906-22-3_S10_HugePhage_Circular_26_80_closed_503	164	K00954	E2.7.7.3A, coaD, kdtB	pantetheine-phosphate adenylyltransferase [EC:2.7.7.3]	Pantothenate and CoA biosynthesis
PHAGE-A1--js4906-22-3_S10_HugePhage_Circular_26_80_closed_504	217	K02428	rdgB	XTP/dITP diphosphohydrolase [EC:3.6.1.66]	Purine metabolism
PHAGE-A1--js4906-22-3_S10_HugePhage_Circular_26_80_closed_506	213	K00765	hisG	ATP phosphoribosyltransferase [EC:2.4.2.17]	Histidine metabolism
PHAGE-A1--js4906-22-3_S10_HugePhage_Circular_26_80_closed_524	217	K07451	mcrA	5-methylcytosine-specific restriction enzyme A [EC:3.1.21.-]	-
PHAGE-A1--js4906-22-3_S10_HugePhage_Circular_26_80_closed_527	137	K07451	mcrA	5-methylcytosine-specific restriction enzyme A [EC:3.1.21.-]	-
PHAGE-A1--js4906-22-3_S10_HugePhage_Circular_26_80_closed_532	188	K01493	comEB	dCMP deaminase [EC:3.5.4.12]	Pyrimidine metabolism
PHAGE-A1--js4906-22-3_S10_HugePhage_Circular_26_80_closed_537	153	K03664	smpB	SsrA-binding protein	-
PHAGE-A1--js4906-22-3_S10_HugePhage_Circular_26_80_closed_553	432	K03553	recA	recombination protein RecA	Homologous recombination
PHAGE-A1--js4906-22-3_S10_HugePhage_Circular_26_80_closed_555	380	K18946	gp32	single-stranded DNA-binding protein	-
PHAGE-A1--js4906-22-3_S10_HugePhage_Circular_26_80_closed_559	293	K07076	K07076	COG: COG1708	-
PHAGE-A1--js4906-22-3_S10_HugePhage_Circular_26_80_closed_563	517	K13998	DHFR-TS	dihydrofolate reductase / thymidylate synthase [EC:1.5.1.3 2.1.1.45]	Pyrimidine metabolism; Folate biosynthesis; One carbon pool by folate
PHAGE-A1--js4906-22-3_S10_HugePhage_Circular_26_80_closed_572	410	K07074	K07074	COG: COG3541	-

## Sheet: Table S7B A1 by type
Table S7 B: genes with functional annotations from S7A sorted by function
STRUCTURAL PROTEINS and RELATED
PHAGE-A1--js4906-22-3_S10_HugePhage_Circular_26_80_closed_53	663			Major capsid protein
PHAGE-A1--js4906-22-3_S10_HugePhage_Circular_26_80_closed_92	1286	K06907	K06907	COG: COG3497: Tail sheath monomer
PHAGE-A1--js4906-22-3_S10_HugePhage_Circular_26_80_closed_106	149			Tail sheath monomer
PHAGE-A1--js4906-22-3_S10_HugePhage_Circular_26_80_closed_112	1538			Minor tail protein
PHAGE-A1--js4906-22-3_S10_HugePhage_Circular_26_80_closed_114	2699			Tail-related protein
PHAGE-A1--js4906-22-3_S10_HugePhage_Circular_26_80_closed_133	166	K14165	K14165	atypical dual specificity phosphatase [EC:3.1.3.16 3.1.3.48] Virion structural protein
PHAGE-A1--js4906-22-3_S10_HugePhage_Circular_26_80_closed_153	215			Baseplate hub subunit
PHAGE-A1--js4906-22-3_S10_HugePhage_Circular_26_80_closed_163	585	K11294	NCL, NSR1	Prohead protease
PHAGE-A1--js4906-22-3_S10_HugePhage_Circular_26_80_closed_171	417			Tail tape measure protein
PHAGE-A1--js4906-22-3_S10_HugePhage_Circular_26_80_closed_208	632			Portal vortex protein
PHAGE-A1--js4906-22-3_S10_HugePhage_Circular_26_80_closed_259	406			Baseplate wedge initiator
PHAGE-A1--js4906-22-3_S10_HugePhage_Circular_26_80_closed_260	639			Baseplate wedge protein
PHAGE-A1--js4906-22-3_S10_HugePhage_Circular_26_80_closed_261	125	K06903	K06903	COG3628: Phage baseplate assembly protein W	-
PHAGE-A1--js4906-22-3_S10_HugePhage_Circular_26_80_closed_362	718	-	-	Terminase large subunit
PHAGE-A1--js4906-22-3_S10_HugePhage_Circular_26_80_closed_359	216	K01448	E3.5.1.28B, amiA, amiB, amiC	N-acetylmuramoyl-L-alanine amidase [EC:3.5.1.28]: peptidoglycan amidohydrolase	-
NUCLEOTIDE RELATED:
PHAGE-A1--js4906-22-3_S10_HugePhage_Circular_26_80_closed_90	377	K18948	gp61	DNA primase	-
PHAGE-A1--js4906-22-3_S10_HugePhage_Circular_26_80_closed_9	639	K03164	TOP2	DNA topoisomerase II [EC:5.99.1.3]	-
PHAGE-A1--js4906-22-3_S10_HugePhage_Circular_26_80_closed_18	475	K03164	TOP2	DNA topoisomerase II [EC:5.99.1.3]	-
PHAGE-A1--js4906-22-3_S10_HugePhage_Circular_26_80_closed_93	604	K09862	K09862	hypothetical protein (DNA gyrase inhibitor YacG)	-
PHAGE-A1--js4906-22-3_S10_HugePhage_Circular_26_80_closed_349	449	K09862	K09862	hypothetical protein (DNA gyrase inhibitor YacG)	-
PHAGE-A1--js4906-22-3_S10_HugePhage_Circular_26_80_closed_246	532	K18959	UvsW	ATP-dependent DNA helicase UvsW [EC:3.6.4.12]	-
PHAGE-A1--js4906-22-3_S10_HugePhage_Circular_26_80_closed_310	643	K03722	dinG	ATP-dependent DNA helicase DinG [EC:3.6.4.12]	-
PHAGE-A1--js4906-22-3_S10_HugePhage_Circular_26_80_closed_457	499	K18947	gp41	ATP-dependent helicase	-
PHAGE-A1--js4906-22-3_S10_HugePhage_Circular_26_80_closed_87	373	K03547	sbcD	exonuclease SbcD	-
PHAGE-A1--js4906-22-3_S10_HugePhage_Circular_26_80_closed_89	559	K03546	sbcC	exonuclease SbcC	-
PHAGE-A1--js4906-22-3_S10_HugePhage_Circular_26_80_closed_485	322	K07463	K07463	archaea-specific RecJ-like exonuclease	-
PHAGE-A1--js4906-22-3_S10_HugePhage_Circular_26_80_closed_422	219	K07076	K07076	COG1708: DNA polymerase beta-like nucleotidyltransferase superfamily	-
PHAGE-A1--js4906-22-3_S10_HugePhage_Circular_26_80_closed_186	516	K18942	gp43	DNA polymerase [EC:2.7.7.7]	-
PHAGE-A1--js4906-22-3_S10_HugePhage_Circular_26_80_closed_559	293	K07076	K07076	COG: COG1708: DNA polymerase beta-like nucleotidyltransferase superfamily	-
PHAGE-A1--js4906-22-3_S10_HugePhage_Circular_26_80_closed_572	410	K07074	K07074	COG: COG3541: Predicted nucleotidyltransferase	-
PHAGE-A1--js4906-22-3_S10_HugePhage_Circular_26_80_closed_273	325	K18944	gp44	sliding clamp loader subunit	-
PHAGE-A1--js4906-22-3_S10_HugePhage_Circular_26_80_closed_418	180	K01520	dut, DUT	dUTP pyrophosphatase [EC:3.6.1.23] dUTP to dUMP	Pyrimidine metabolism
PHAGE-A1--js4906-22-3_S10_HugePhage_Circular_26_80_closed_532	188	K01493	comEB	dCMP deaminase [EC:3.5.4.12]; dCMP to dUMP	Pyrimidine metabolism
PHAGE-A1--js4906-22-3_S10_HugePhage_Circular_26_80_closed_84	177	K04068	nrdG	anaerobic ribonucleoside-triphosphate reductase activating protein [EC:1.97.1.4]	-
PHAGE-A1--js4906-22-3_S10_HugePhage_Circular_26_80_closed_98	291	K00948	PRPS, prsA	ribose-phosphate pyrophosphokinase [EC:2.7.6.1]	Pentose phosphate pathway; Purine metabolism
PHAGE-A1--js4906-22-3_S10_HugePhage_Circular_26_80_closed_504	217	K02428	rdgB	XTP/dITP diphosphohydrolase [EC:3.6.1.66]: XTP to XMP	Purine metabolism
PHAGE-A1--js4906-22-3_S10_HugePhage_Circular_26_80_closed_502	289	K01923	purC	phosphoribosylaminoimidazole-succinocarboxamide synthase [EC:6.3.2.6]	Purine metabolism: CAIR to SAICAR
PHAGE-A1--js4906-22-3_S10_HugePhage_Circular_26_80_closed_429	422	K00364	E1.7.1.7, guaC	GMP reductase [EC:1.7.1.7] IMP to GMP	Purine metabolism
PHAGE-A1--js4906-22-3_S10_HugePhage_Circular_26_80_closed_479	692	K00527	nrdD	ribonucleoside-triphosphate reductase [EC:1.17.4.2]: GTP to dGTP	Purine metabolism; Pyrimidine metabolism
PHAGE-A1--js4906-22-3_S10_HugePhage_Circular_26_80_closed_481	238	K00527	nrdD	ribonucleoside-triphosphate reductase [EC:1.17.4.2]	Purine metabolism; Pyrimidine metabolism
PHAGE-A1--js4906-22-3_S10_HugePhage_Circular_26_80_closed_482	354	K07451	mcrA	5-methylcytosine-specific restriction enzyme A [EC:3.1.21.-]	-
PHAGE-A1--js4906-22-3_S10_HugePhage_Circular_26_80_closed_524	217	K07451	mcrA	5-methylcytosine-specific restriction enzyme A [EC:3.1.21.-]	-
PHAGE-A1--js4906-22-3_S10_HugePhage_Circular_26_80_closed_527	137	K07451	mcrA	5-methylcytosine-specific restriction enzyme A [EC:3.1.21.-]	-
PHAGE-A1--js4906-22-3_S10_HugePhage_Circular_26_80_closed_419	174	K03574	mutT, NUDT15, MTH2	8-oxo-dGTP diphosphatase [EC:3.6.1.55]	-
PHAGE-A1--js4906-22-3_S10_HugePhage_Circular_26_80_closed_5	182	K11576	CTF13, CBF3C	centromere DNA-binding protein complex CBF3 subunit C	-
PHAGE-A1--js4906-22-3_S10_HugePhage_Circular_26_80_closed_555	380	K18946	gp32	single-stranded DNA-binding protein	-
PHAGE-A1--js4906-22-3_S10_HugePhage_Circular_26_80_closed_336	703	K01972	E6.5.1.2, ligA, ligB	DNA ligase (NAD+) [EC:6.5.1.2]	Base excision repair; DNA replication; Mismatch repair; Nucleotide excision repair
PHAGE-A1--js4906-22-3_S10_HugePhage_Circular_26_80_closed_397	300	K06223	dam	DNA adenine methylase [EC:2.1.1.72]	Mismatch repair
PHAGE-A1--js4906-22-3_S10_HugePhage_Circular_26_80_closed_435	552	K07458	vsr	DNA mismatch endonuclease, patch repair protein [EC:3.1.-.-]	-
PHAGE-A1--js4906-22-3_S10_HugePhage_Circular_26_80_closed_50	202	K07450	K07450	putative resolvase	-
PHAGE-A1--js4906-22-3_S10_HugePhage_Circular_26_80_closed_553	432	K03553	recA	recombination protein RecA	Homologous recombination
PHAGE-A1--js4906-22-3_S10_HugePhage_Circular_26_80_closed_495	377	K07496	K07496	putative transposase	-
PHAGE-A1--js4906-22-3_S10_HugePhage_Circular_26_80_closed_270	421	K07496	K07496	putative transposase	-
PHAGE-A1--js4906-22-3_S10_HugePhage_Circular_26_80_closed_275	402	K07496	K07496	putative transposase	-
PHAGE-A1--js4906-22-3_S10_HugePhage_Circular_26_80_closed_137	378	K07496	K07496	putative transposase	-
PHAGE-A1--js4906-22-3_S10_HugePhage_Circular_26_80_closed_392	151	K07117	K07117	COG: COG2940: SET domain-containing protein (regulation?)	-
COFACTOR-RELATED
PHAGE-A1--js4906-22-3_S10_HugePhage_Circular_26_80_closed_563	517	K13998	DHFR-TS	dihydrofolate reductase / thymidylate synthase [EC:1.5.1.3 2.1.1.45]	Pyrimidine metabolism; Folate biosynthesis; One carbon pool by folate
PHAGE-A1--js4906-22-3_S10_HugePhage_Circular_26_80_closed_10	292	K01491	folD	methylenetetrahydrofolate dehydrogenase (NADP+) / methenyltetrahydrofolate cyclohydrolase [EC:1.5.1.5 3.5.4.9]	Carbon fixation pathways in prokaryotes; One carbon pool by folate
PHAGE-A1--js4906-22-3_S10_HugePhage_Circular_26_80_closed_217	572	K01938	fhs	formate--tetrahydrofolate ligase [EC:6.3.4.3]	Carbon fixation pathways in prokaryotes; One carbon pool by folate
PHAGE-A1--js4906-22-3_S10_HugePhage_Circular_26_80_closed_14	291	K04069	pflA, pflC, pflE	pyruvate formate lyase activating enzyme [EC:1.97.1.4]	-
PHAGE-A1--js4906-22-3_S10_HugePhage_Circular_26_80_closed_33	387	K06211	nadR	HTH-type transcriptional regulator, transcriptional repressor of NAD biosynthesis genes [EC:2.7.7.1 2.7.1.22]	Nicotinate and nicotinamide metabolism
PHAGE-A1--js4906-22-3_S10_HugePhage_Circular_26_80_closed_192	108	K03462	NAMPT	nicotinamide phosphoribosyltransferase [EC:2.4.2.12]	Nicotinate and nicotinamide metabolism
PHAGE-A1--js4906-22-3_S10_HugePhage_Circular_26_80_closed_194	433	K03462	NAMPT	nicotinamide phosphoribosyltransferase [EC:2.4.2.12]	Nicotinate and nicotinamide metabolism
PHAGE-A1--js4906-22-3_S10_HugePhage_Circular_26_80_closed_503	164	K00954	E2.7.7.3A, coaD, kdtB	pantetheine-phosphate adenylyltransferase [EC:2.7.7.3]	Pantothenate and CoA biosynthesis
TRANSPORT
PHAGE-A1--js4906-22-3_S10_HugePhage_Circular_26_80_closed_34	222	K03811	pnuC	nicotinamide mononucleotide transporter	-
PHAGE-A1--js4906-22-3_S10_HugePhage_Circular_26_80_closed_344	308	K03284	corA	magnesium transporter	-
PHAGE-A1--js4906-22-3_S10_HugePhage_Circular_26_80_closed_370	530	K02051	ABC.SN.S	NitT/TauT family transport system substrate-binding protein	-
PHAGE-A1--js4906-22-3_S10_HugePhage_Circular_26_80_closed_372	279	K02050	ABC.SN.P	NitT/TauT family transport system permease protein	-
PHAGE-A1--js4906-22-3_S10_HugePhage_Circular_26_80_closed_373	315	K02049	ABC.SN.A	NitT/TauT family transport system ATP-binding protein	-
PHAGE-A1--js4906-22-3_S10_HugePhage_Circular_26_80_closed_423	350	K03286	TC.OOP	OmpA-OmpF porin, OOP family	-
RNA / TRANSLATION
PHAGE-A1--js4906-22-3_S10_HugePhage_Circular_26_80_closed_178	73	K02518	infA	translation initiation factor IF-1	-
PHAGE-A1--js4906-22-3_S10_HugePhage_Circular_26_80_closed_199	339	K03086	SIG1, rpoD	RNA polymerase primary sigma factor	-
PHAGE-A1--js4906-22-3_S10_HugePhage_Circular_26_80_closed_240	282	K18962	rnlB	T4 RNA ligase 2 [EC:6.5.1.3]: sealing certain types of single-strand breaks in RNA	-
PHAGE-A1--js4906-22-3_S10_HugePhage_Circular_26_80_closed_278	317	K03088	SIG3.2, rpoE	RNA polymerase sigma-70 factor, ECF subfamily	-
PHAGE-A1--js4906-22-3_S10_HugePhage_Circular_26_80_closed_379	379	K02836	prfB	peptide chain release factor 2	-
PHAGE-A1--js4906-22-3_S10_HugePhage_Circular_26_80_closed_401	418	K00974	cca	tRNA nucleotidyltransferase (CCA-adding enzyme) [EC:2.7.7.72 3.1.3.- 3.1.4.-]	RNA transport
PHAGE-A1--js4906-22-3_S10_HugePhage_Circular_26_80_closed_453	370	K02945	RP-S1, rpsA	small subunit ribosomal protein S1	Ribosome
PHAGE-A1--js4906-22-3_S10_HugePhage_Circular_26_80_closed_456	262	K10761	THG1	tRNA(His) guanylyltransferase [EC:2.7.7.79]	-
PHAGE-A1--js4906-22-3_S10_HugePhage_Circular_26_80_closed_266	126	K04794	PTH2	peptidyl-tRNA hydrolase, PTH2 family [EC:3.1.1.29]	-
PHAGE-A1--js4906-22-3_S10_HugePhage_Circular_26_80_closed_537	153	K03664	smpB	SsrA-binding protein	-
HYPOTHETICAL
PHAGE-A1--js4906-22-3_S10_HugePhage_Circular_26_80_closed_4	314	K09770	K09770	hypothetical protein (Uncharacterized protein YaaR)	-
PHAGE-A1--js4906-22-3_S10_HugePhage_Circular_26_80_closed_74	180	K09908	K09908	hypothetical protein (yhcB, possibly DUF1043 family inner membrane-anchored)	-
PHAGE-A1--js4906-22-3_S10_HugePhage_Circular_26_80_closed_323	181	K09935	K09935	hypothetical protein (possibly N-glycosidase YbiA)	-
PHAGE-A1--js4906-22-3_S10_HugePhage_Circular_26_80_closed_348	160	K09117	K09117	hypothetical protein (Uncharacterized protein YqeY)	-
CHAPERONE
PHAGE-A1--js4906-22-3_S10_HugePhage_Circular_26_80_closed_226	362	K03686	dnaJ	molecular chaperone DnaJ: regulates Hsp70 heat shock	-
PHAGE-A1--js4906-22-3_S10_HugePhage_Circular_26_80_closed_99	199	K03687	GRPE	molecular chaperone GrpE: the co-chaperone for DnaK	-
PHAGE-A1--js4906-22-3_S10_HugePhage_Circular_26_80_closed_227	657	K04043	dnaK	molecular chaperone DnaK	RNA degradation
PHAGE-A1--js4906-22-3_S10_HugePhage_Circular_26_80_closed_469	680	K04079	htpG, HSP90A	molecular chaperone HtpG (Bacterial Stress-Responsive Hsp90)	Protein processing in endoplasmic reticulum; PI3K-Akt signaling pathway
PROTEASE
PHAGE-A1--js4906-22-3_S10_HugePhage_Circular_26_80_closed_78	749	K03544	clpX, CLPX	ATP-dependent Clp protease ATP-binding subunit ClpX	Cell cycle - Caulobacter
PHAGE-A1--js4906-22-3_S10_HugePhage_Circular_26_80_closed_132	230	K01358	clpP, CLPP	ATP-dependent Clp protease, protease subunit [EC:3.4.21.92]	Cell cycle - Caulobacter
PHAGE-A1--js4906-22-3_S10_HugePhage_Circular_26_80_closed_187	203	K01358	clpP, CLPP	ATP-dependent Clp protease, protease subunit [EC:3.4.21.92]	Cell cycle - Caulobacter
PHAGE-A1--js4906-22-3_S10_HugePhage_Circular_26_80_closed_443	641	K07386	pepO	putative endopeptidase [EC:3.4.24.-]	-
OTHER
PHAGE-A1--js4906-22-3_S10_HugePhage_Circular_26_80_closed_223	271	K07270	K07270	glycosyl transferase, family 25	-
PHAGE-A1--js4906-22-3_S10_HugePhage_Circular_26_80_closed_427	174	K00510	HMOX, hmuO, ho	heme oxygenase [EC:1.14.99.3]	Porphyrin and chlorophyll metabolism
PHAGE-A1--js4906-22-3_S10_HugePhage_Circular_26_80_closed_27	690	K02014	TC.FEV.OM	iron complex outermembrane recepter protein	-
PHAGE-A1--js4906-22-3_S10_HugePhage_Circular_26_80_closed_365	379	K01786	araD	L-ribulose-5-phosphate 4-epimerase [EC:5.1.3.4]	Pentose and glucuronate interconversions
PHAGE-A1--js4906-22-3_S10_HugePhage_Circular_26_80_closed_378	268	K09228	KRAB	KRAB domain-containing zinc finger protein	-
PHAGE-A1--js4906-22-3_S10_HugePhage_Circular_26_80_closed_430	733	K13665	gumL	pyruvyltransferase (gumL transfers pyruvate to the terminal sugar of a side chain of xanthan gum)	-
PHAGE-A1--js4906-22-3_S10_HugePhage_Circular_26_80_closed_441	87	K03671	trxA	thioredoxin 1	-
PHAGE-A1--js4906-22-3_S10_HugePhage_Circular_26_80_closed_464	268	K07313	pphA	serine/threonine protein phosphatase 1 [EC:3.1.3.16]: removing the serine- or threonine-bound phosphate group from a wide range of phosphoproteins	-
PHAGE-A1--js4906-22-3_S10_HugePhage_Circular_26_80_closed_506	213	K00765	hisG	ATP phosphoribosyltransferase [EC:2.4.2.17]	Histidine metabolism
